# Supplementary material for: Atomically dispersed iridium catalysts on silicon photoanode for efficient photoelectrochemical water splitting
Source: Nat Commun. 2023 Feb 4;14:609. doi: 10.1038/s41467-023-36335-0 (PMC9899270; doi:10.1038/s41467-023-36335-0)
Supplement: Supplementary file 4 — Source Data [file 41467_2023_36335_MOESM4_ESM.xlsx]

## Sheet: Figure 1e
Line 1	Line 1		Line 2	Line 2
0	12755.7		0	12580.5
0.013	12873		0.01216	12652.5
0.026	12968.2		0.02432	12717.8
0.039	13041.4		0.03648	12776.2
0.052	13092.5		0.04864	12827.8
0.065	13121.5		0.0608	12872.6
0.078	13135.2		0.07296	12910.6
0.091	13121.5		0.08512	12977
0.104	13078.7		0.09728	13001
0.117	13015.6		0.10944	12996.1
0.13	12945.7		0.1216	12979.3
0.143	12889.9		0.13376	12950.5
0.156	12855		0.14592	12913.3
0.169	12829.8		0.15808	12866.8
0.182	12811.3		0.17024	12821.2
0.195	12810.7		0.1824	12783.2
0.208	12839.8		0.19456	12757.3
0.221	12895.1		0.20672	12748.7
0.234	12970.3		0.21888	12761.7
0.247	13052		0.23104	12778
0.26	13123		0.2432	12795.3
0.273	13166.5		0.25536	12849.6
0.286	13168.8		0.26752	12935.5
0.299	13124.1		0.27968	13037.8
0.312	13050.1		0.29184	13149.8
0.325	12973.9		0.304	13261
0.338	12906.8		0.31616	13341.7
0.351	12842.1		0.32832	13380.1
0.364	12792.6		0.34048	13372
0.377	12755.1		0.35264	13303.8
0.39	12714.1		0.3648	13187.8
0.403	12681.9		0.37696	13049.7
0.416	12691.7		0.38912	12923.6
0.429	12752		0.40128	12834.2
0.442	12853.1		0.41344	12779.6
0.455	12989.4		0.4256	12758.1
0.468	13153.3		0.43776	12767.7
0.481	13328.6		0.44992	12807.1
0.494	13472.3		0.46208	12860.3
0.507	13543.1		0.47424	12919.1
0.52	13531.5		0.4864	12994
0.533	13472.8		0.49856	13076.2
0.546	13386.5		0.51072	13165.1
0.559	13258.7		0.52288	13268.3
0.572	13107		0.53504	13366.5
0.585	12971.3		0.5472	13426.7
0.598	12872.2		0.5585	13447.3
0.611	12804.7		0.57961	13430.6
0.624	12753.5		0.58368	13380
0.637	12728.3		0.59584	13309.9
0.65	12729.6		0.608	13228.6
0.663	12761.9		0.62016	13137.7
0.676	12824.6		0.63232	13052.5
0.689	12896.3		0.64448	12975.8
0.702	12973.9		0.65664	12919.4
0.715	13053.8		0.6688	12896
0.728	13112.3		0.68096	12889.3
0.741	13122.9		0.69312	12880.2
0.754	13109.5		0.70528	12881.8
0.767	13072.3		0.71744	12905.5
0.78	13011.3		0.7296	12946.6
0.796	12926.5		0.74176	12999.4
	--		0.75392	13042.5
	--		0.76608	13062.5
			0.77824	13060.1
			0.7904	13043
			0.80256	13011.3
			0.81472	12964.9
			0.82688	12903.8
			0.83904	12828.1
			0.8512
			0.86336
			0.87552
			0.88768
			0.9

## Sheet: Figure 2a
Ir SAs									Ir NCs													Ir film
72.3269	0	64.683	5.351	0.002	59.33	0	0		72.297	0	60.188	46.718	1.034	0	5.064	0	4.537	0.056	2.779	0		74.312	0	275.84	117.16	0	15.43	1.61	16.59	0	11.1	113.95
72.2269	2.01	67.799	6.564	0.004	61.231	0	0		72.197	-5.36	63.245	49.466	1.071	0	5.185	0	4.616	0.075	2.831	0		74.212	-101.17	283	120.1	0	15.73	1.63	16.84	0	11.28	117.41
72.1269	10.082	71.365	8.136	0.006	63.222	0	0		72.097	31.441	66.712	52.607	1.109	0	5.31	0	4.698	0.101	2.885	0		74.112	-36.62	290.43	123.15	0	16.04	1.65	17.1	0	11.46	121.02
72.0269	49.106	75.487	10.166	0.01	65.312	0	0		71.997	90.353	70.676	56.227	1.15	0	5.44	0	4.783	0.135	2.942	0		74.012	40.28	298.18	126.32	0	16.36	1.69	17.36	0	11.65	124.81
71.9269	50.236	80.288	12.769	0.016	67.505	0	0		71.897	47.288	75.242	60.428	1.192	0	5.574	0	4.869	0.178	2.999	0		73.912	134.92	306.23	129.61	0	16.68	1.71	17.63	0	11.83	128.76
71.8269	68.134	85.92	16.089	0.024	69.807	0	0		71.797	25.273	80.543	65.34	1.237	0	5.715	0	4.958	0.235	3.058	0		73.812	76.54	314.62	133.02	0	17.02	1.74	17.9	0	12.03	132.9
71.7269	73.927	92.564	20.299	0.037	72.228	0	0		71.697	95.518	86.73	71.109	1.285	0	5.86	0	5.049	0.308	3.119	0		73.712	20.59	323.36	136.57	0	17.36	1.76	18.18	0	12.23	137.24
71.6269	58.039	100.433	25.6	0.056	74.776	0	0		71.597	98.396	93.988	77.915	1.336	0	6.011	0	5.143	0.402	3.182	0		73.612	28.72	332.48	140.26	0	17.72	1.79	18.46	0	12.43	141.8
71.5269	51.944	109.777	32.232	0.086	77.459	0	0		71.497	29.275	102.528	85.965	1.388	0	6.167	0	5.239	0.521	3.246	0		73.512	276.08	342	144.11	0	18.1	1.83	18.76	0	12.65	146.58
71.4269	56.47	120.883	40.466	0.13	80.286	0	0		71.397	85.486	112.6	95.5	1.446	0	6.33	0	5.339	0.674	3.313	0		73.412	156	351.93	148.1	0	18.47	1.86	19.06	0	12.86	151.59
71.3269	127.734	134.081	50.616	0.195	83.269	0	0		71.297	104.353	124.489	106.796	1.506	0	6.5	0	5.441	0.866	3.382	0		73.312	256.5	362.31	152.26	0	18.86	1.89	19.36	0	13.08	156.85
71.2269	162.633	149.746	63.035	0.29	86.422	0	0		71.197	170.625	138.516	120.166	1.569	0	6.675	0	5.545	1.107	3.452	0		73.212	335.33	373.16	156.6	0	19.27	1.92	19.68	0	13.31	162.39
71.1269	148.516	168.294	78.112	0.426	89.754	0	0		71.097	167.151	155.046	135.962	1.637	0	6.859	0	5.653	1.408	3.526	0		73.112	397.08	384.5	161.12	0	19.69	1.96	20	0	13.54	168.21
71.0269	203.182	190.184	96.278	0.622	93.284	0	0		70.997	231.985	174.479	154.569	1.71	0	7.05	0	5.764	1.783	3.601	0		73.012	369.31	396.38	165.82	0	20.12	1.99	20.33	0	13.78	174.34
70.9269	224.226	215.914	117.987	0.9	97.028	0	0		70.897	256.538	197.249	176.407	1.788	0	7.249	0	5.879	2.247	3.679	0		72.912	531.03	408.81	170.73	0	20.56	2.02	20.67	0	14.02	180.8
70.8269	282.461	246.02	143.725	1.29	101.004	0	0		70.797	280.979	223.827	201.925	1.872	0	7.457	0	5.996	2.817	3.759	0		72.812	449.58	421.85	175.87	0	21.03	2.06	21.02	0	14.27	187.61
70.7269	275.645	281.064	173.993	1.834	105.238	0	0		70.697	329.763	254.706	231.595	1.962	0	7.674	0	6.118	3.514	3.842	0		72.712	542.64	435.52	181.23	0	21.5	2.1	21.37	0	14.53	194.8
70.6269	364.529	321.63	209.294	2.583	109.753	0	0		70.597	402.104	290.4	265.903	2.062	0	7.901	0	6.244	4.362	3.928	0		72.612	512.82	449.87	186.83	0	21.99	2.13	21.74	0	14.8	202.39
70.5269	464.231	368.313	250.124	3.606	114.582	0	0		70.497	385.658	331.428	305.342	2.171	0	8.137	0	6.372	5.388	4.016	0		72.512	537.14	464.94	192.68	0	22.5	2.17	22.11	0	15.06	210.41
70.4269	463.373	421.696	296.943	4.991	119.762	0	0		70.397	363.703	378.298	350.383	2.293	0	8.385	0	6.506	6.623	4.108	0		72.412	457.05	480.79	198.81	0	23.03	2.21	22.49	0	15.34	218.9
70.3269	502.701	482.348	350.167	6.846	125.335	0	0		70.297	509.383	431.504	401.479	2.435	0	8.644	0	6.643	8.101	4.203	0		72.312	588.33	497.45	205.22	0	23.57	2.25	22.88	0	15.63	227.88
70.2269	603.3	550.801	410.142	9.306	131.352	0	0		70.197	569.623	491.496	459.033	2.604	0	8.915	0	6.785	9.859	4.301	0		72.212	677.97	515	211.94	0	24.14	2.29	23.29	0	15.93	237.41
70.1269	633.504	627.537	477.119	12.541	137.877	0	0		70.097	659.889	558.667	523.386	2.81	0	9.198	0	6.931	11.938	4.403	0		72.112	631.32	533.5	218.99	0	24.73	2.33	23.71	0	16.23	247.51
70.0269	748.617	712.973	551.238	16.752	144.985	0.001	0		69.997	698.046	633.343	594.794	3.076	0	9.496	0	7.083	14.386	4.509	0.001		72.012	695.01	552.99	226.37	0	25.33	2.37	24.13	0	16.54	258.23
69.9269	843.483	807.416	632.477	22.177	152.761	0	0		69.897	737.219	715.733	673.391	3.428	0	9.809	0	7.238	17.249	4.618	0.001		71.912	732.85	573.58	234.12	0	25.96	2.42	24.57	0	16.86	269.62
69.8269	862.836	911.092	720.674	29.102	161.316	0.001	0		69.797	790.148	805.952	759.194	3.91	0	10.137	0	7.4	20.579	4.73	0.001		71.812	633.51	595.32	242.28	0	26.62	2.47	25.02	0	17.2	281.74
69.7269	1018.85	1024.1	815.474	37.853	170.774	0.001	0		69.697	940.038	903.986	852.069	4.587	0	10.481	0	7.566	24.431	4.847	0.003		71.712	730.71	618.31	250.83	0	27.3	2.52	25.48	0	17.54	294.63
69.6269	1151.59	1146.41	916.327	48.8	181.285	0.001	0		69.597	1030.65	1009.68	951.708	5.552	0	10.843	0	7.739	28.862	4.969	0.005		71.612	671.55	642.62	259.83	0	28	2.56	25.95	0	17.89	308.37
69.5269	1211.44	1277.88	1022.49	62.36	193.031	0.002	0		69.497	1111.71	1122.75	1057.63	6.939	0	11.226	0	7.917	33.928	5.096	0.008		71.512	845.97	668.39	269.3	0	28.74	2.62	26.44	0	18.25	323.02
69.4269	1389.85	1418.17	1132.97	78.985	206.214	0.002	0		69.397	1207.24	1242.73	1169.14	8.933	0	11.627	0	8.102	39.685	5.227	0.014		71.412	688.15	695.7	279.28	0	29.5	2.67	26.95	0	18.62	338.66
69.3269	1496.1	1566.85	1246.61	99.16	221.079	0.004	0		69.297	1332.44	1369.06	1285.35	11.788	0	12.052	0	8.294	46.19	5.363	0.023		71.312	762.15	724.68	289.81	0	30.3	2.73	27.47	0	19.02	355.38
69.2269	1661.36	1723.35	1362.05	123.392	237.901	0.006	0		69.197	1478.89	1501.04	1405.17	15.846	0	12.5	0	8.492	53.494	5.505	0.037		71.212	731.94	755.45	300.9	0	31.13	2.79	28	0	19.41	373.24
69.1269	1850.73	1886.94	1477.74	152.193	256.993	0.009	0		69.097	1556.98	1637.87	1527.29	21.552	0	12.973	0	8.697	61.648	5.651	0.06		71.112	757.2	788.14	312.6	0	31.98	2.83	28.54	0	19.81	392.35
69.0269	1988.57	2056.82	1592.03	186.064	278.712	0.013	0		68.997	1691.39	1778.68	1650.22	29.479	0	13.474	0	8.91	70.695	5.805	0.097		71.012	958.79	822.93	324.97	0	32.88	2.9	29.11	0	20.24	412.84
68.9269	2171.52	2232.02	1703.09	225.465	303.445	0.019	0		68.897	1897.38	1922.5	1772.25	40.336	0	14.003	0	9.13	80.666	5.964	0.153		70.912	1052.04	859.97	338.04	0	33.81	2.96	29.69	0	20.67	434.79
68.8269	2305.17	2411.54	1809.09	270.802	331.621	0.028	0		68.797	2050.63	2068.4	1891.52	54.989	0	14.565	0	9.359	91.589	6.13	0.239		70.812	1100.13	899.43	351.87	0	34.79	3.02	30.29	0	21.12	458.34
68.7269	2501.95	2594.29	1908.16	322.389	363.699	0.04	0		68.697	2174.46	2215.39	2006.03	74.454	0	15.16	0	9.596	103.478	6.303	0.371		70.712	1077.41	941.52	366.52	0	35.81	3.09	30.91	0	21.59	483.62
68.6269	2767.25	2779.11	1998.46	380.422	400.165	0.058	0		68.597	2348.65	2362.55	2113.64	99.891	0	15.794	0	9.844	116.333	6.483	0.568		70.612	988.93	986.44	382.04	0	36.87	3.16	31.54	0	22.07	510.76
68.5269	2969.17	2964.83	2078.27	444.951	441.523	0.083	0		68.497	2561.61	2508.98	2212.17	132.576	0	16.468	0	10.1	130.137	6.672	0.862		70.512	1054.84	1034.4	398.5	0	37.98	3.23	32.2	0	22.56	539.93
68.4269	3114.73	3150.21	2145.99	515.832	488.276	0.117	0		68.397	2749.38	2653.81	2299.4	173.845	0	17.186	0	10.367	144.86	6.869	1.291		70.412	1193.39	1085.64	415.96	0	39.14	3.29	32.87	0	23.07	571.28
68.3269	3370.19	3334.05	2200.22	592.735	540.927	0.164	0		68.297	2865.14	2796.28	2373.22	225.026	0	17.951	0	10.644	160.45	7.073	1.913		70.312	1072.58	1140.41	434.51	0	40.36	3.37	33.57	0	23.6	604.98
68.2269	3602.64	3515.12	2239.84	675.102	599.952	0.227	0		68.197	2995.03	2935.68	2431.69	287.351	0	18.77	0	10.933	176.842	7.288	2.805		70.212	1245.38	1198.97	454.23	0	41.63	3.44	34.29	0	24.15	641.21
68.1269	3800	3692.22	2263.99	762.138	665.785	0.312	0		68.097	3193.43	3071.41	2473.19	361.822	0	19.644	0	11.233	193.942	7.511	4.064		70.112	1326.47	1261.6	475.21	0	42.97	3.53	35.04	0.01	24.72	680.13
68.0269	4000.22	3864.2	2272.16	852.82	738.801	0.424	0		67.997	3322.62	3202.94	2496.49	449.104	0	20.582	0	11.546	211.647	7.747	5.825		70.012	1318.79	1328.57	497.54	0	44.37	3.61	35.8	0.01	25.31	721.92
67.9269	4121.27	4029.88	2264.16	945.874	819.272	0.572	0		67.897	3438.91	3329.75	2500.87	549.345	0	21.588	0	11.873	229.825	7.992	8.256		69.912	1615.27	1400.16	521.34	0	45.84	3.7	36.6	0.03	25.92	766.75
67.8269	4219.82	4188.15	2240.17	1039.84	907.379	0.766	0		67.797	3532.13	3451.34	2486.21	662.095	0	22.669	0	12.213	248.33	8.25	11.571		69.812	1520.4	1476.63	546.71	0	47.38	3.78	37.42	0.04	26.55	814.76
67.7269	4509.58	4337.94	2200.7	1133.06	1003.16	1.014	0		67.697	3647.31	3567.09	2452.96	786.17	0	23.833	0	12.568	266.999	8.521	16.041		69.712	1499.49	1558.25	573.77	0	49	3.87	38.27	0.06	27.21	866.07
67.6269	4630.17	4478.19	2146.62	1223.76	1106.48	1.333	0		67.597	3722.66	3676.16	2402.11	919.582	0	25.09	0	12.939	285.652	8.804	21.989		69.612	1752.52	1645.22	602.65	0	50.71	3.97	39.14	0.1	27.88	920.76
67.5269	4580.86	4607.87	2079.03	1310.08	1217.02	1.736	0		67.497	3689.15	3777.42	2335.11	1059.53	0	26.447	0	13.326	304.098	9.101	29.808		69.512	1987.89	1737.75	633.52	0	52.51	4.07	40.05	0.16	28.59	978.86
67.4269	4679.48	4725.91	1999.34	1390.13	1334.2	2.24	0		67.397	3814.13	3869.35	2253.78	1202.41	0	27.917	0	13.731	322.134	9.413	39.961		69.412	1888.6	1835.91	666.49	0	54.41	4.17	40.99	0.26	29.32	1040.28
67.3269	4759.27	4831.26	1909.14	1462.06	1457.19	2.866	0		67.297	3951.97	3950.09	2160.18	1343.97	0	29.513	0	14.155	339.552	9.742	52.978		69.312	1871.96	1939.72	701.73	0	56.41	4.28	41.96	0.41	30.08	1104.86
67.2269	4788.09	4922.78	1810.15	1524.17	1584.83	3.635	0		67.197	3969.46	4017.47	2056.48	1479.45	0	31.249	0	14.599	356.144	10.089	69.458		69.212	2070.99	2049.08	739.41	0	58.52	4.39	42.97	0.64	30.87	1172.29
67.1269	4932.28	4999.24	1704.21	1574.91	1715.55	4.568	0		67.097	4043.72	4069.15	1944.87	1603.86	0	33.143	0	15.065	371.7	10.455	90.057		69.112	2149.61	2163.73	779.72	0	60.75	4.5	44.02	0.98	31.69	1242.08
67.0269	4957.21	5059.25	1593.18	1613.01	1847.37	5.691	0		66.997	4070.42	4102.86	1827.52	1712.24	0	35.213	0	15.552	386.018	10.84	115.472		69.012	2267.43	2283.23	822.82	0	63.12	4.62	45.1	1.51	32.55	1313.54
66.9269	4948.36	5101.2	1478.93	1637.46	1977.78	7.027	0		66.897	4086.3	4116.58	1706.52	1799.96	0	37.481	0	16.063	398.904	11.246	146.417		68.912	2190.78	2406.9	868.88	0	65.62	4.74	46.22	2.28	33.43	1385.73
66.8269	4997.33	5123.24	1363.24	1647.64	2103.76	8.6	0		66.797	4144.87	4108.91	1583.78	1863.09	0	39.975	0	16.601	410.183	11.675	183.601		68.812	2178.8	2533.92	918.12	0	68.27	4.87	47.39	3.42	34.35	1457.5
66.7269	5109.06	5123.29	1247.79	1643.27	2221.8	10.433	0		66.697	4141.67	4079.19	1461.09	1898.7	0	42.725	0	17.165	419.695	12.129	227.675		68.712	2407.29	2663.18	970.68	0	71.09	5	48.6	5.08	35.31	1527.39
66.6269	5147.9	5099.09	1134.12	1624.47	2327.95	12.543	0		66.597	4077.46	4027.78	1340.05	1905.09	0	45.767	0	17.759	427.305	12.61	279.205		68.612	2565.75	2793.43	1026.76	0	74.09	5.14	49.85	7.48	36.32	1593.78
66.5269	5088.55	5048.39	1023.6	1591.73	2418.12	14.948	0		66.497	3996.93	3956.11	1222.02	1881.93	0	49.143	0	18.384	432.903	13.119	338.61		68.512	2787.88	2923.29	1086.48	0	77.28	5.29	51.17	10.9	37.37	1654.81
66.4269	4943.14	4969.24	917.395	1545.9	2488.29	17.657	0		66.397	3998.41	3866.7	1108.23	1830.36	0	52.905	0	19.043	436.407	13.661	406.101		68.412	2780.48	3051.31	1149.95	0	80.68	5.44	52.52	15.72	38.46	1708.54
66.3269	4840.27	4860.34	816.483	1488.17	2535.01	20.672	0		66.297	3924.19	3762.93	999.645	1752.79	0	57.111	0	19.738	437.763	14.235	481.65		68.312	3025.64	3176.22	1217.24	0	84.31	5.6	53.94	22.44	39.59	1753.09
66.2269	4698.54	4721.39	721.618	1419.97	2555.81	23.988	0		66.197	3671.75	3648.86	897.048	1652.78	0	61.835	0	20.47	436.952	14.846	564.925		68.212	3221.61	3296.97	1288.36	0	88.19	5.76	55.41	31.72	40.79	1786.74
66.1269	4583.33	4553.44	633.351	1342.95	2549.54	27.59	0		66.097	3475.98	3528.86	801.016	1534.69	0	67.164	0	21.246	433.988	15.497	655.263		68.112	3350.76	3412.96	1363.21	0	92.34	5.94	56.95	44.4	42.04	1808.1
66.0269	4377.82	4358.95	552.032	1258.91	2516.55	31.453	0		65.997	3418.12	3407.28	711.929	1403.34	0	73.206	0	22.065	428.911	16.191	751.634		68.012	3367.23	3524.15	1441.6	0	96.79	6.12	58.54	61.53	43.34	1816.24
65.9269	4247.37	4141.76	477.846	1169.74	2458.63	35.54	0		65.897	3300.44	3288.19	630.014	1263.8	0.001	80.09	0	22.933	421.799	16.934	852.622		67.912	3673.88	3631.19	1523.19	0	101.57	6.3	60.21	84.4	44.69	1810.8
65.8269	3988.18	3906.68	410.796	1077.31	2378.77	39.804	0.001		65.797	3131.78	3175.04	555.316	1120.93	0.007	87.982	0	23.854	412.755	17.73	956.468		67.812	3786.22	3735.47	1607.5	0	106.71	6.5	61.95	114.63	46.12	1792.03
65.7269	3746.89	3659.08	350.75	983.434	2280.71	44.185	0.001		65.697	3035.61	3070.51	487.748	979.244	0.038	97.08	0	24.83	401.907	18.585	1061.08		67.712	3697.37	3839.07	1693.83	0	112.26	6.71	63.76	154.14	47.62	1760.74
65.6269	3483.62	3404.47	297.457	889.828	2168.57	48.614	0.001		65.597	2938.24	2976.45	427.106	842.629	0.185	107.645	0	25.867	389.41	19.508	1164.09		67.612	4046.32	3944.72	1781.25	0	118.24	6.92	65.65	205.2	49.19	1718.24
65.5269	3257.62	3148.02	250.572	798.032	2046.39	53.016	0.003		65.497	2824.58	2894.01	373.085	714.232	0.792	120.007	0	26.971	375.435	20.51	1262.97		67.512	4293.6	4055.64	1868.62	0	124.72	7.16	67.64	270.47	50.84	1666.19
65.4269	2972.68	2894.36	209.685	709.403	1917.96	57.306	0.005		65.397	2748.41	2824.31	325.315	596.414	2.982	134.61	0	28.147	360.173	21.603	1355.07		67.412	4459.54	4175.34	1954.51	0	131.74	7.39	69.71	352.94	52.57	1606.47
65.3269	2697.21	2647.36	174.33	625.06	1786.56	61.395	0.009		65.297	2836.36	2769.83	283.362	490.69	9.868	152.097	0	29.401	343.824	22.808	1437.78		67.312	4687.83	4307.56	2037.3	0	139.37	7.65	71.88	455.96	54.39	1541.01
65.2269	2403.53	2410.09	144.012	545.892	1654.98	65.196	0.014		65.197	2744.21	2736.92	246.757	397.818	28.704	173.517	0	30.741	326.594	24.149	1508.64		67.212	4921.12	4456.03	2115.12	0	147.67	7.91	74.15	583.19	56.3	1471.67
65.1269	2166.74	2184.88	118.231	472.551	1525.46	68.62	0.024		65.097	2806.34	2739.16	215.016	317.887	73.41	200.852	0	32.174	308.694	25.665	1565.46		67.112	4957.11	4624.48	2186.02	0	156.75	8.19	76.54	738.52	58.32	1400.16
65.0269	1935.84	1973.34	96.481	405.452	1399.79	71.586	0.038		64.997	2848.59	2799.26	187.648	250.433	165.069	238.222	0	33.711	290.332	27.407	1606.44		67.012	5115.18	4816.42	2247.96	0	166.67	8.48	79.03	925.89	60.44	1327.94
64.9269	1725.31	1776.53	78.283	344.819	1279.35	74.02	0.061		64.897	3048	2946.16	164.176	194.593	326.305	294.35	0	35.358	271.712	29.445	1630.22		66.912	5428.04	5035.2	2299	0	177.57	8.79	81.65	1149.24	62.68	1256.26
64.8269	1489.6	1594.95	63.176	290.67	1165.15	75.862	0.096		64.797	3291.44	3205.43	144.14	149.216	567.102	386.889	0	37.131	253.03	31.88	1636.04		66.812	5621.65	5283.89	2337.41	0	189.56	9.12	84.4	1412.27	65.05	1186.07
64.7269	1366.99	1428.69	50.732	242.865	1057.89	77.062	0.149		64.697	3640.61	3587.06	127.102	113.001	866.518	548.39	0	39.038	234.467	34.848	1623.7		66.712	5780.58	5565.28	2361.81	0	202.8	9.46	87.29	1718.21	67.55	1118.13
64.6269	1191.81	1277.53	40.561	201.134	958.02	77.59	0.228		64.597	4143.36	4082.62	112.663	84.605	1164.06	831.875	0	41.097	216.193	38.537	1593.6		66.612	5958.97	5881.73	2371.28	0	217.49	9.83	90.35	2069.64	70.21	1052.95
64.5269	1116.64	1140.95	32.307	165.103	865.769	77.431	0.343		64.497	4675.47	4680.62	100.454	62.716	1374.85	1311.01	0	43.321	198.356	43.193	1546.73		66.512	6370.61	6235.07	2365.46	0	233.8	10.22	93.56	2468.15	73.02	990.87
64.4269	984.636	1018.3	25.6614	134.334	781.199	76.5894	0.5118		64.397	5394.99	5392.12	90.146	46.124	1427.59	2067.66	0	45.731	181.091	49.145	1484.62		66.412	6817.52	6626.31	2344.57	0	252.01	10.62	96.93	2914.05	76	932.1
64.3269	914.819	908.723	20.3475	108.336	704.198	75.0894	0.7517		64.297	6276.16	6260.15	81.446	33.748	1303.27	3162.78	0	48.347	164.513	56.817	1409.22		66.312	6867.72	7055.58	2309.41	0	272.42	11.06	100.51	3406.26	79.19	876.73
64.2269	822.432	811.325	16.1275	86.5998	634.541	72.9668	1.0889		64.197	7362.98	7327.9	74.096	24.655	1046.03	4593.63	0	51.193	148.713	66.743	1322.84		66.212	7259.83	7521.75	2261.24	0	295.39	11.52	104.27	3941.98	82.59	824.74
64.1269	728.213	725.147	12.7985	68.6143	571.899	70.2793	1.5556		64.097	8478.78	8571.86	67.875	18.07	738.135	6252.13	0	54.297	133.766	79.589	1227.99		66.112	7630.86	8022.26	2201.74	0	321.37	12.02	108.26	4516.54	86.25	776.09
64.0269	662.283	649.225	10.1888	53.8847	515.868	67.0923	2.192		63.997	9718.28	9835.74	62.589	13.364	457.927	7900.96	0	57.691	119.726	96.159	1127.33		66.012	7934.48	8552.93	2132.8	0.02	350.9	12.54	112.48	5123.38	90.19	730.64
63.9269	612.037	582.63	8.1551	41.9447	466	63.4838	3.0462		63.897	10711.8	10809	58.079	10.039	249.766	9182.23	0	61.412	106.63	117.405	1023.45		65.912	8295.01	9107.76	2056.44	0.07	384.64	13.1	116.95	5753.83	94.46	688.25
63.8269	512.067	524.456	6.5784	32.3626	421.801	59.539	4.1749		63.797	10983.6	11112.1	54.205	7.71	119.772	9707.13	0	65.502	94.497	144.417	918.851		65.812	8813.22	9679.31	1974.68	0.33	423.44	13.7	121.69	6397.55	99.16	648.77
63.7269	505.618	473.865	5.3616	24.7495	382.765	55.3462	5.6433		63.697	10537.4	10534.2	50.856	6.089	50.496	9279.21	0	70.013	83.331	178.414	815.811		65.712	9198.32	10259	1889.37	1.36	468.34	14.34	126.73	7042.47	104.35	612.02
63.6269	453.505	430.087	4.4259	18.7604	348.384	50.9941	7.5234		63.597	9260.98	9217.17	47.937	4.961	18.717	8060.43	0	75.005	73.121	220.703	716.299		65.612	9800.15	10838.2	1802.22	5	520.67	15.02	132.08	7675.23	110.18	577.83
63.5269	455.488	392.429	3.7082	14.0954	318.165	46.5692	9.8916		63.497	7440	7526.47	45.371	4.174	6.1	6431.84	0	80.546	63.845	272.626	621.964		65.512	10316.8	11411.4	1714.69	16.6	582.14	15.76	137.78	8281.62	116.82	546.02
63.4269	435.058	360.266	3.158	10.4969	291.632	42.1526	12.8268		63.397	5749.52	5821	43.094	3.617	1.748	4760.79	0	86.72	55.469	335.496	534.068		65.412	11204.9	11981	1628.01	49.71	655.04	16.54	143.85	8846.91	124.51	516.43
63.3269	422.337	333.047	2.7361	7.7483	268.341	37.8179	16.4042		63.297	4300.63	4349.01	41.057	3.214	0.44	3298.7	0	93.626	47.954	410.493	453.517		65.312	11923.9	12566.9	1543.15	134.24	742.58	17.39	150.33	9356.7	133.59	488.89
63.2269	364.521	310.281	2.4114	5.6691	247.881	33.6293	20.6909		63.197	3266.36	3230.82	39.217	2.916	0.097	2166.53	0.001	101.384	41.253	498.567	380.85		65.212	13030	13218.3	1460.85	326.88	849.89	18.31	157.27	9797.37	144.5	463.25
63.1269	395.213	291.528	2.1602	4.1112	229.877	29.6404	25.7391		63.097	2642.12	2478.62	37.544	2.687	0.019	1376.31	0.005	110.141	35.312	600.319	316.283		65.112	14330.4	14023.9	1381.66	717.69	986.67	19.3	164.69	10156.7	157.82	439.36
63.0269	362.082	276.387	1.9641	2.9552	213.995	25.894	31.5785		62.997	2212.88	2036.05	36.009	2.504	0.003	871.752	0.022	120.072	30.078	715.859	259.754		65.012	15897.1	15110.1	1305.94	1420.91	1174.43	20.39	172.66	10424.4	174.36	417.11
62.9269	351.529	264.483	1.8092	2.1055	199.938	22.4211	38.2103		62.897	1987.77	1821.01	34.592	2.352	0.001	571.402	0.086	131.394	25.493	844.726	210.965		64.912	17829.6	16620.2	1233.92	2536.45	1463.08	21.55	181.21	10592.5	195.09	396.34
62.8269	309.316	255.459	1.685	1.4869	187.445	19.2426	45.5988		62.797	1876.86	1756.8	33.276	2.222	0	399.927	0.305	144.377	21.5	985.747	169.443		64.812	19854.3	18680.7	1165.71	4082.72	1964.45	22.82	190.41	10656.3	221.35	376.96
62.7269	312.65	248.955	1.5837	1.0408	176.294	16.3689	53.6679		62.697	1849.36	1786.11	32.048	2.107	0	301.97	0.994	159.358	18.043	1137.01	134.587		64.712	22541.6	21384.1	1101.33	5925.61	2905.29	24.21	200.33	10613.8	254.79	358.85
62.6269	314.697	244.608	1.4994	0.722	166.288	13.8012	62.2969		62.597	1888.61	1872.23	30.896	2.004	0	243.038	2.961	176.764	15.066	1295.79	105.715		64.612	25808	24824.2	1040.72	7754.9	4686.32	25.71	211.04	10466.1	297.45	341.91
62.5269	312.757	242.041	1.4279	0.4966	157.264	11.5337	71.3186		62.497	1920.51	1994.37	29.813	1.91	0	204.218	8.075	197.138	12.519	1458.57	82.119		64.512	30153.8	29182.5	983.79	9151.34	7901.67	27.38	222.64	10217.8	351.88	326.07
62.4269	301.072	240.866	1.366	0.3385	149.083	9.5535	80.5246		62.397	2102.78	2142.6	28.791	1.824	0	176.073	20.152	221.19	10.351	1621.13	63.082		64.412	35382.7	34781.7	930.39	9737.46	13241	29.2	235.21	9876.06	421.11	311.23
62.3269	286.181	240.679	1.3113	0.2287	141.627	7.8434	89.6687		62.297	2208.65	2314.61	27.823	1.743	0	154.146	46.014	249.868	8.516	1778.57	47.922		64.312	42236.7	41977.9	880.37	9342.59	21218	31.22	248.87	9450.74	508.74	297.31
62.2269	282.775	241.075	1.2622	0.1531	134.799	6.3825	98.4782		62.197	2328.22	2514.03	26.906	1.668	0	136.305	96.132	284.519	6.971	1925.53	36.002		64.212	50758.5	50824.6	833.558	8082.58	31754.3	33.449	263.758	8953.71	618.958	284.258
62.1269	273.954	241.65	1.2174	0.1016	128.517	5.1478	106.667		62.097	2543.68	2748.9	26.035	1.598	0	121.432	183.769	327.275	5.679	2056.37	26.748		64.112	60540.5	60627.8	789.768	6305.11	43790.2	35.923	280.018	8398.37	756.468	271.988
62.0269	326.295	242.017	1.1762	0.0669	122.711	4.1154	113.947		61.997	2855.22	3028.73	25.205	1.532	0	108.857	321.421	381.992	4.603	2165.47	19.651		64.012	70102.8	69643.3	748.816	4434.89	55137.1	38.682	297.824	7799.02	926.526	260.454
61.9269	240.793	241.82	1.1378	0.0436	117.326	3.2609	120.051		61.897	3249.34	3360.58	24.416	1.471	0	98.12	514.4	456.517	3.713	2247.67	14.278		63.912	77236.1	75199.4	710.518	2812.83	62762.2	41.768	317.377	7170.37	1134.74	249.602
61.8269	249.047	240.748	1.1018	0.0282	112.313	2.561	124.743		61.797	3672.15	3746.45	23.663	1.413	0	88.88	753.236	567.312	2.98	2298.71	10.259		63.812	77576.1	74762.4	674.705	1608.66	63941.7	45.238	338.913	6526.78	1386.99	239.382
61.7269	266.814	238.548	1.0678	0.018	107.633	1.9936	127.836		61.697	4155.09	4187.33	22.944	1.358	0	80.872	1009.2	747.499	2.38	2315.79	7.29		63.712	70304.5	67874.9	641.206	829.556	58191.6	49.154	362.708	5881.81	1689.17	229.747
61.6269	262.759	235.041	1.0357	0.0115	103.251	1.5382	129.205		61.597	4809.25	4696.92	22.258	1.306	0	73.889	1237.19	1057.33	1.891	2297.94	5.123		63.612	57183.1	56660.4	609.857	385.722	47706.8	53.599	389.089	5247.79	2046.93	220.656
61.5269	223.799	230.121	1.0051	0.0072	99.1392	1.1763	128.793		61.497	5599	5321.27	21.601	1.257	0	67.766	1387.73	1591.69	1.495	2246.16	3.56		63.512	43514.7	44135.3	580.511	161.724	35603.1	58.668	418.44	4635.52	2465.28	212.072
61.4269	203.637	223.761	0.9758	0.0045	95.2724	0.8916	126.617		61.397	6537.97	6149.61	20.974	1.212	0	62.367	1424.26	2473.86	1.177	2163.32	2.447		63.412	32019.7	32741.2	553.025	61.14	24405.2	64.485	451.227	4053.91	2948.28	203.959
61.3269	208.609	216.017	0.9481	0.0028	91.63	0.6699	122.767		61.297	7655.64	7295.45	20.372	1.168	0	57.584	1337.48	3822.59	0.922	2053.67	1.663		63.312	24135.3	23854.9	527.264	20.842	15542.8	71.201	487.997	3509.99	3498.55	196.284
61.2269	135.942	207.012	0.9214	0.0017	88.1931	0.4988	117.397		61.197	9182.12	8837.93	19.795	1.126	0	53.326	1149.2	5690.23	0.718	1922.42	1.117		63.212	18850.6	17811.8	503.103	6.406	9379.14	79.009	529.422	3008.8	4116.9	189.017
61.1269	164.273	196.929	0.8958	0.001	84.9455	0.3681	110.718		61.097	10813.6	10735.8	19.243	1.088	0	49.521	903.476	7986.01	0.557	1775.16	0.743		63.112	15523.7	14229.2	480.43	1.776	5545	88.16	576.322	2553.49	4801.91	182.134
61.0269	109.983	185.998	0.8714	0.0006	81.8731	0.2694	102.984		60.997	12426.7	12742.1	18.713	1.05	0	46.106	649.909	10407.9	0.429	1617.56	0.488		63.012	13904.3	12428.1	459.137	0.444	3369.23	98.972	629.689	2145.51	5549.51	175.605
60.9269	78.5984	174.479	0.8479	0.0004	78.9628	0.1953	94.4728		60.897	14025.1	14351.7	18.204	1.015	0	43.031	427.755	12406.1	0.329	1454.94	0.317		62.912	13149.6	11756.7	439.123	0.1	2207.83	111.871	690.764	1784.76	6352.83	169.41
60.8269	103.656	162.643	0.8253	0.0002	76.2034	0.1404	85.4738		60.797	14601.1	14893.7	17.716	0.981	0	40.252	257.606	13284.5	0.251	1292.2	0.204		62.812	12638.9	11739.4	420.299	0.021	1595.28	127.456	761.089	1469.9	7201.86	163.527
60.7269	108.35	150.757	0.8036	0.0001	73.5843	0.1	76.2689		60.697	13944.8	13975.7	17.247	0.949	0	37.733	141.949	12644	0.191	1133.55	0.13		62.712	12712.9	12085.7	402.581	0.004	1253.81	146.66	842.611	1198.54	8083.57	157.936
60.6269	96.0337	139.069	0.7828	0	71.0961	0.0706	67.1192		60.597	11889.3	11889.4	16.796	0.919	0	35.442	71.567	10781.9	0.145	982.491	0.082		62.612	12704.1	12637.8	385.888	0.001	1040.75	171.263	937.816	967.531	8981.98	152.617
60.5269	59.7337	127.798	0.7628	0.0001	68.7304	0.0494	58.2554		60.497	9241.01	9310.75	16.362	0.89	0	33.352	33.015	8385.25	0.109	841.723	0.051		62.512	13149.5	13315.1	370.152	0	890.606	205.364	1049.89	773.282	9878.3	147.556
60.4269	51.9909	117.123	0.7435	0	66.4791	0.0342	49.8666		60.397	6653.35	6817.21	15.944	0.861	0	31.441	13.935	6041.77	0.081	713.142	0.031		62.412	13777.1	14078.8	355.303	0	775.106	259.215	1183.03	611.873	10751.6	142.735
60.3269	25.6976	107.183	0.7249	0	64.3351	0.0236	42.0993		60.297	4565.78	4742.43	15.543	0.836	0	29.689	5.382	4092.99	0.061	597.906	0.019		62.312	14560.9	14919.9	341.28	0	681.819	357.522	1342.76	479.34	11579.1	138.139
60.2269	32.4787	98.068	0.7071	0	62.2918	0.0161	35.0532		60.197	3043.83	3202.52	15.156	0.81	0	28.08	1.902	2660.05	0.045	496.465	0.012		62.212	15423.7	15865.5	328.03	0	604.557	553.637	1536.63	371.776	12337.1	133.758
60.1269	38.0296	89.8282	0.6897	0	60.3428	0.0108	28.7847		60.097	2064.14	2160.29	14.783	0.786	0	26.596	0.615	1708.78	0.033	408.686	0.006		62.112	16790.8	16993.7	315.498	0	539.634	946.057	1775.43	285.476	13002	129.575
60.0269	58.0754	82.4758	0.6731	0	58.4828	0.0072	23.3126		59.997	1478.22	1500.98	14.423	0.763	0	25.227	0.182	1126.39	0.024	333.97	0.004		62.012	18555	18441.7	303.637	0	484.532	1683.21	2076.35	217.029	13551.3	125.582
59.9269	38.9157	75.9892	0.6571	0	56.7063	0.0048	18.621		59.897	1113.44	1097.45	14.077	0.741	0	23.961	0.049	787.25	0.018	271.357	0.002		61.912	20696.7	20385	292.402	0	437.37	2932.95	2472.12	163.349	13965.1	121.766
59.8269	26.1458	70.3224	0.6416	0	55.0085	0.0032	14.6692		59.797	861.25	847.779	13.743	0.72	0	22.788	0.012	590.84	0.013	219.663	0.001		61.812	23250.3	22980.4	281.752	0	396.708	4798.98	3036.03	121.724	14227.1	118.117
59.7269	22.2141	65.4108	0.6266	0	53.3849	0.0021	11.3972		59.697	692.196	684.947	13.42	0.699	0	21.698	0.003	471.542	0.009	177.574	0.001		61.712	26312.7	26308.2	271.648	0	361.414	7202.26	3941.53	89.802	14326.9	114.626
59.6269	51.3839	61.1779	0.6123	0	51.8313	0.0014	8.7331		59.597	587.265	570.761	13.108	0.68	0	20.684	0	392.534	0.007	143.745	0		61.612	30169.6	30391.2	262.056	0	330.589	9787.62	5573.86	65.591	14260.2	111.285
59.5269	40.8259	57.5426	0.5983	0	50.3436	0.0008	6.5998		59.497	485.067	485.358	12.808	0.662	0	19.741	0	335.269	0.005	116.874	0.001		61.512	35372.4	35340.1	252.945	0	303.519	11924.3	8673.8	47.432	14030	108.084
59.4269	28.0868	54.4229	0.5848	0	48.9184	0.0005	4.919		59.397	411.42	418.655	12.517	0.644	0	18.859	0	290.888	0.004	95.744	0.001		61.412	42002.6	41583.7	244.283	0	279.619	12875.4	14400	33.959	13645.5	105.018
59.3269	39.5966	51.7404	0.5718	0	47.5522	0.0004	3.616		59.297	387.688	365.252	12.236	0.626	0	18.035	0	255.086	0.002	79.266	0		61.312	50442.3	50063	236.042	0	258.417	12230.7	24089.9	24.07	13121.8	102.077
59.2269	20.4728	49.4228	0.5592	0	46.2419	0.0002	2.6215		59.197	367.761	321.871	11.964	0.61	0	17.264	0	225.537	0.002	66.494	0		61.212	61729.1	61892	228.196	0	239.523	10274.6	38555.3	16.891	12478.2	99.254
59.1269	3.7193	47.4059	0.547	0	44.9844	0.0002	1.8744		59.097	336.263	286.263	11.701	0.594	0	16.542	0	200.801	0.001	56.624	0		61.112	75587.2	77053.8	220.724	0	222.617	7721.22	57044	11.736	11736.9	96.547
59.0269	-1.2456	45.6339	0.5352	0	43.7769	0	1.3217		58.997	314.529	256.765	11.4466	0.5788	0	15.8636	0	179.879	0.0008	48.9966	0		61.012	90253.5	92981.1	213.6	0	207.431	5243.54	76293.1	8.073	10921.4	93.946
58.9269	11.7993	44.0601	0.5237	0	42.617	0.0001	0.9193		58.897	225.932	232.096	11.2008	0.5642	0	15.2258	0	162.028	0.0006	43.0768	0		60.912	101394	104007	206.804	0	193.739	3255.8	90198.1	5.497	10055.4	91.447
58.8269	9.3103	42.6453	0.5127	0	41.502	0	0.6305		58.797	212.91	211.266	10.9619	0.5501	0	14.6259	0	146.682	0.0004	38.4449	0		60.812	102253	103555	200.319	0	181.355	1887.12	92031.8	3.707	9161.99	89.045
58.7269	-0.254	41.3585	0.502	0	40.43	0	0.4266		58.697	177.325	193.501	10.7306	0.5365	0	14.0606	0	133.398	0.0003	34.7756	0		60.712	91024.9	90499.7	194.124	0	170.115	1060.41	80723.4	2.474	8262.44	86.734
58.6269	-12.6531	40.1746	0.4916	0	39.3984	0	0.2846		58.597	183.961	178.202	10.5072	0.5235	0	13.528	0	121.823	0.0002	31.82	0		60.612	70712.1	70597.3	188.205	0	159.885	612.308	62174.8	1.635	7375.99	84.512
58.5269	-13.1929	39.0743	0.4815	0	38.4056	0	0.1873		58.497	178.933	164.902	10.2903	0.5108	0	13.0237	0	111.681	0.0002	29.3957	0		60.512	49898.9	50380.2	182.545	0	150.548	386.502	43057.8	1.07	6519.3	82.372
58.4269	5.6885	38.0427	0.4718	0	37.4495	0	0.1215		58.397	174.864	153.238	10.0799	0.4986	0	12.5481	0	102.746	0	27.3646	0		60.412	32920	33766.2	177.13	0	142.002	274.125	27386	0.693	5705.93	80.311
58.3269	11.8106	37.0684	0.4622	0	36.5283	0	0.0778		58.297	120.508	142.925	9.876	0.4869	0	12.0978	0	94.8336	0	25.6296	0		60.312	21579	22033.9	171.946	0	134.161	214.039	16488.5	0.444	4946.55	78.325
58.2269	11.6668	36.1426	0.4531	0	35.6404	0	0.0491		58.197	122.943	133.74	9.6781	0.4756	0	11.6714	0	87.7967	0.0001	24.1187	0		60.212	14445.5	14651.8	166.981	0	126.95	177.118	9855.46	0.282	4248.63	76.411
58.1269	7.1657	35.2589	0.4441	0	34.7842	0	0.0306		58.097	128.75	125.507	9.4859	0.4645	0	11.2669	0	81.5098	0	22.7798	0		60.112	9892.2	10323.9	162.223	0	120.304	151.064	6198.84	0.178	3616.74	74.566
58.0269	-0.4233	34.4125	0.4354	0	33.9583	0	0.0188		57.997	136.285	118.086	9.2995	0.454	0	10.8831	0	75.8718	0	21.5778	0		60.012	7286.38	7802.04	157.66	0	114.164	130.966	4273.48	0.11	3052.86	72.785
57.9269	8.9499	33.5996	0.427	0	33.1613	0	0.0113		57.897	96.6532	111.363	9.1185	0.4438	0	10.5185	0	70.7962	0	20.4867	0		59.912	5683.7	6232.11	153.283	0	108.482	114.748	3227.9	0.068	2556.57	71.067
57.8269	7.0848	32.8173	0.4188	0	32.3917	0	0.0068		57.797	111.936	105.246	8.9427	0.4339	0	10.172	0	66.2105	0	19.4872	0		59.812	4597.37	5146.7	149.082	0	103.213	101.367	2598.01	0.042	2125.58	69.408
57.7269	7.1995	32.0633	0.4108	0	31.6484	0	0.004		57.697	96.8737	99.6587	8.7719	0.4243	0	9.8423	0	62.0547	0	18.5656	0		59.712	3764.3	4325.67	145.047	0	98.317	90.176	2168.2	0.025	1756.1	67.805
57.6269	12.6761	31.3357	0.4032	0	30.9302	0	0.0023		57.597	83.014	94.537	8.6059	0.4151	0	9.5284	0	58.277	0	17.7116	0		59.612	3241.2	3671.92	141.171	0	93.76	80.723	1846.76	0.015	1443.23	66.257
57.5269	-5.8787	30.6332	0.3957	0	30.2361	0	0.0013		57.497	110.903	89.8284	8.4445	0.4062	0	9.2292	0	54.8324	0	16.917	0		59.512	2816.34	3139.71	137.445	0	89.513	72.667	1593.86	0.009	1181.46	64.761
57.4269	-10.9989	29.954	0.3884	0	29.5649	0	0.0008		57.397	78.4111	85.4871	8.2876	0.3974	0	8.9438	0	51.6831	0	16.1754	0		59.412	2570.55	2702.9	133.862	0	85.547	65.749	1389.52	0.005	964.906	63.314
57.3269	-32.952	29.2974	0.3813	0	28.9157	0	0.0005		57.297	70.7487	81.4747	8.1351	0.3891	0	8.6716	0	48.7967	0	15.482	0		59.312	2278.13	2343.37	130.415	0	81.839	59.767	1221.74	0.003	787.691	61.915
57.2269	-15.7305	28.662	0.3743	0	28.2874	0	0.0002		57.197	76.7515	77.7555	7.9866	0.3809	0	8.4114	0	46.1445	0	14.8319	0		59.212	2088.97	2046.98	127.096	0	78.366	54.559	1082.29	0.002	644.108	60.561
57.1269	-7.9453	28.047	0.3676	0	27.6793	0	0.0001		57.097	46.294	74.302	7.8422	0.3731	0	8.1629	0	43.702	0	14.2218	0		59.112	1887.61	1802.27	123.899	0	75.108	49.998	965.184	0.001	528.831	59.25
57.0269	-19.1288	27.4516	0.3611	0	27.0905	0	0.0001		56.997	34.3197	71.0887	7.7017	0.3654	0	7.9251	0	41.4487	0	13.6481	0		59.012	1683.37	1599.81	120.821	0	72.051	45.983	865.937	0.001	437.037	57.982
56.9269	-11.3987	26.8748	0.3546	0	26.52	0	0		56.897	37.3115	68.0925	7.5648	0.358	0	7.6976	0	39.3645	0	13.1081	0		58.912	1536.53	1431.76	117.854	0	69.175	42.43	781.119	0.001	364.431	56.753
56.8269	-2.5381	26.3159	0.3485	0	25.9674	0	0		56.797	37.6506	65.2946	7.4316	0.3509	0	7.4798	0	37.4326	0	12.5992	0		58.812	1446.02	1291.69	114.993	0	66.468	39.271	708.089	0	307.306	55.562
56.7269	-8.2742	25.7742	0.3424	0	25.4318	0	0		56.697	51.7277	62.6757	7.3017	0.3438	0	7.271	0	35.6397	0	12.1189	0		58.712	1271.36	1174.29	112.232	0	63.916	36.45	644.772	0	262.505	54.407
56.6269	-7.0683	25.2489	0.3365	0	24.9124	0	0		56.597	23.3874	60.2208	7.1754	0.3371	0	7.0709	0	33.9728	0	11.6654	0		58.612	1241.34	1075.22	109.569	0	61.509	33.922	589.53	0	227.404	53.289
56.5269	15.2624	24.7395	0.3308	0	24.4087	0	0		56.497	34.6553	57.9173	7.0522	0.3306	0	6.8789	0	32.4193	0	11.2365	0		58.512	1118.05	990.992	106.998	0	59.235	31.647	541.056	0	199.854	52.204
56.4269	-2.9155	24.2453	0.3252	0	23.9201	0	0		56.397	2.4747	55.7512	6.9322	0.3242	0	6.6947	0	30.9692	0	10.8306	0		58.412	1022.38	918.755	104.515	0	57.084	29.592	498.291	0	178.124	51.151
56.3269	-4.9728	23.7656	0.3198	0	23.4459	0	0		56.297	27.6223	53.7117	6.8151	0.318	0	6.5176	0	29.6147	0	10.446	0		58.312	1032.15	856.248	102.116	0	55.049	27.73	460.379	0	160.846	50.13
56.2269	-18.1183	23.3	0.3145	0	22.9856	0	0		56.197	9.1132	51.7887	6.701	0.312	0	6.3476	0	28.3469	0	10.0814	0		58.212	965.586	801.657	99.798	0	53.12	26.038	426.616	0	146.949	49.139
56.1269	-7.0216	22.8478	0.3092	0	22.5386	0	0		56.097	24.2711	49.9735	6.5897	0.3061	0	6.1841	0	27.1586	0	9.7353	0		58.112	831.063	753.546	97.556	0	51.289	24.495	396.417	0	135.611	48.176
56.0269	-39.9654	22.4087	0.3042	0	22.1045	0	0		55.997	23.8216	48.2581	6.4812	0.3004	0	6.0269	0	26.0434	0	9.4067	0		58.012	730.8	710.779	95.388	0	49.552	23.085	369.305	0	126.205	47.241
55.9269	-18.5025	21.982	0.2993	0	21.6827	0	0		55.897	19.683	46.6355	6.3753	0.2949	0	5.8755	0	24.9952	0	9.0942	0		57.912	695.095	672.455	93.291	0	47.903	21.794	344.871	0	118.263	46.333
55.8269	8.333	21.5672	0.2944	0	21.2728	0	0		55.797	22.5419	45.0974	6.272	0.2895	0	5.7298	0	24.0091	0	8.7969	0		57.812	654.545	637.863	91.261	0	46.334	20.607	322.776	0	111.434	45.451
55.7269	4.113	21.1642	0.2897	0	20.8745	0	0		55.697	4.9917	43.6382	6.1711	0.2843	0	5.5894	0	23.0801	0	8.5137	0		57.712	637.27	606.436	89.296	0	44.841	19.515	302.731	0	105.459	44.593
55.6269	-38.7006	20.7721	0.285	0	20.487	0	0		55.597	12.4071	42.2536	6.0727	0.2792	0	5.4541	0	22.2039	0	8.244	0		57.612	625.951	577.719	87.393	0	43.419	18.507	284.491	0	100.15	43.76
55.5269	-36.9822	20.391	0.2806	0	20.1103	0	0		55.497	15.1998	40.9373	5.9765	0.2742	0	5.3236	0	21.3766	0	7.9867	0		57.512	677.563	551.352	85.549	0	42.063	17.575	267.848	0	95.369	42.95
55.4269	-25.521	20.0201	0.2763	0	19.7438	0	0		55.397	-10.4571	39.6854	5.8826	0.2694	0	5.1978	0	20.5946	0	7.7412	0		57.412	565.917	527.034	83.762	0	40.769	16.711	252.618	0	91.013	42.16
55.3269	-6.5041	19.6593	0.272	0	19.3873	0	0		55.297	-27.6372	38.4934	5.791	0.2647	0	5.0765	0	19.8547	0	7.5068	0		57.312	514.09	504.527	82.031	0	39.535	15.91	238.649	0	87.01	41.394
55.2269	-4.2646	19.3079	0.2677	0	19.0401	0	0		55.197	-7.1182	37.3573	5.7015	0.2601	0	4.9593	0	19.1539	0	7.2828	0		57.212	453.328	483.625	80.351	0	38.355	15.164	225.804	0	83.304	40.647
55.1269	-37.4986	18.9659	0.2637	0	18.7023	0	0		55.097	10.2371	36.2736	5.6139	0.2557	0	4.8461	0	18.4895	0	7.0686	0		57.112	378.905	464.16	78.723	0	37.228	14.47	213.967	0	79.854	39.92
55.0269	-26.7158	18.633	0.2597	0	18.3733	0	0		54.997	6.6451	35.2396	5.5284	0.2512	0	4.7367	0	17.859	0	6.8636	0		57.012	349.05	445.987	77.142	0	36.149	13.822	203.034	0	76.628	39.212
54.9269	-34.1833	18.3087	0.2558	0	18.0529	0	0		54.897	12.7355	34.251	5.4449	0.2471	0	4.631	0	17.2603	0	6.6674	0		56.912	402.817	428.984	75.608	0	35.117	13.217	192.917	0	73.602	38.524
54.8269	-5.9268	17.9927	0.252	0	17.7407	0	0		54.797	6.1513	33.3058	5.3632	0.2429	0	4.5288	0	16.6911	0	6.4794	0		56.812	393.835	413.042	74.119	0	34.128	12.65	183.536	0	70.756	37.852
54.7269	0.6774	17.6848	0.2483	0	17.4366	0	0		54.697	18.6021	32.4006	5.2832	0.2389	0	4.4299	0	16.1494	0	6.2992	0		56.712	374.765	398.067	72.673	0	33.18	12.119	174.822	0	68.074	37.198
54.6269	-9.3617	17.3847	0.2446	0	17.1401	0	0		54.597	3.3612	31.5347	5.2051	0.235	0	4.3343	0	15.6339	0	6.1264	0		56.612	328.813	383.977	71.269	0	32.272	11.621	166.713	0	65.542	36.561
54.5269	23.3167	17.0921	0.241	0	16.8511	0	0		54.497	4.0617	30.7046	5.1287	0.2311	0	4.2417	0	15.1425	0	5.9605	0		56.512	323.532	370.699	69.904	0	31.4	11.153	159.154	0	63.148	35.94
54.4269	5.6042	16.8069	0.2375	0	16.5694	0	0		54.397	-8.6314	29.9086	5.054	0.2274	0	4.152	0	14.6738	0	5.8012	0		56.412	286.069	358.167	68.579	0	30.563	10.713	152.098	0	60.883	35.335
54.3269	-0.0001	16.5287	0.2341	0	16.2946	0	0		54.297	0.0002	29.1448	4.9808	0.2237	0	4.0652	0	14.2267	0	5.6482	0		56.312	247.773	346.323	67.289	0	29.758	10.297	145.499	0	58.735	34.744
																						56.212	218.693	335.114	66.036	0	28.986	9.906	139.32	0	56.698	34.169
																						56.112	277.927	324.493	64.817	0	28.243	9.537	133.527	0	54.765	33.607
																						56.012	218.826	314.416	63.631	0	27.527	9.187	128.085	0	52.926	33.058
																						55.912	198.331	304.847	62.477	0	26.84	8.857	122.971	0	51.179	32.524
																						55.812	193.827	295.747	61.354	0	26.177	8.544	118.156	0	49.515	32.002
																						55.712	137.713	287.086	60.26	0	25.538	8.247	113.617	0	47.93	31.491
																						55.612	153.718	278.835	59.196	0	24.923	7.966	109.336	0	46.42	30.994
																						55.512	175.821	270.966	58.159	0	24.329	7.698	105.291	0	44.979	30.508
																						55.412	151.79	263.454	57.149	0	23.757	7.444	101.466	0	43.603	30.033
																						55.312	136.365	256.278	56.165	0	23.204	7.203	97.846	0	42.289	29.569
																						55.212	108.144	249.416	55.206	0	22.671	6.973	94.417	0	41.033	29.116
																						55.112	57.021	242.849	54.271	0	22.156	6.754	91.164	0	39.832	28.674
																						55.012	101.487	236.56	53.359	0	21.658	6.544	88.077	0	38.682	28.241
																						54.912	162.225	230.532	52.47	0	21.177	6.345	85.143	0	37.58	27.818
																						54.812	114.015	224.749	51.603	0	20.711	6.154	82.353	0	36.525	27.403
																						54.712	59.567	219.199	50.757	0	20.261	5.972	79.698	0	35.513	26.999
																						54.612	46.424	213.869	49.931	0	19.825	5.798	77.169	0	34.542	26.602
																						54.512	5.755	208.746	49.126	0	19.403	5.631	74.76	0	33.611	26.216
																						54.412	58.04	203.818	48.34	0	18.995	5.472	72.461	0	32.716	25.837
																						54.312	0	199.076	47.571	0	18.599	5.318	70.265	0	31.856	25.466

## Sheet: Figure 2b
	E/V	Ir NCs	Ir film	IrO2	Ir SAs
	11014.8	0.02357	0.01652	0.02301	-0.00585
	11025.1	0.02064	0.01412	0.01987	-0.00592
	11035	0.02416	0.01172	0.01684	-0.01254
	11044.9	0.00536	0.0103	0.01369	-0.00757
	11054.9	0.00965	0.00786	0.01087	-0.00732
	11064.9	-0.000463771	0.00555	0.00803	0.00287
	11074.8	0.00306	0.0037	0.0052	-0.00184
	11084.9	0.01274	0.00166	0.00255	0.00828
	11095	-0.00336	-0.000587301	-8.77219e-06	-0.00458
	11105	-0.00215	-0.00171	-0.00231	-0.00482
	11114.8	-0.01689	-0.00268	-0.00435	-0.01151
	11125	-0.00137	-0.00416	-0.00581	0.000193447
	11135.1	-0.000598079	-0.00479	-0.00749	0.01179
	11145.1	-0.00419	-0.00503	-0.00768	0.00551
	11155	0.01494	-0.0045	-0.0072	-0.00531
	11165	-0.0081	-0.00279	-0.0044	-0.00663
	11169.9	0.00641	-0.000893911	-0.0016	0.00427
	11175.1	0.00278	0.000901532	0.00201	0.00632
	11179.8	-0.00497	0.00478	0.00724	-0.00457
	11185.1	0.00216	0.01058	0.01598	0.01491
	11189.9	0.03382	0.01855	0.02945	0.01539
	11194.9	0.03742	0.03529	0.0522	0.03464
	11195.5	0.04117	0.03671	0.05491	0.03164
	11195.8	0.05269	0.03927	0.05676	0.03351
	11196.2	0.04486	0.04067	0.0594	0.04023
	11196.6	0.05685	0.04223	0.06251	0.05005
	11197	0.05747	0.04457	0.06504	0.04063
	11197.4	0.05452	0.04575	0.06795	0.05045
	11197.8	0.0631	0.0493	0.07158	0.03815
	11198.2	0.05404	0.05184	0.07478	0.04531
	11198.5	0.06161	0.05505	0.07759	0.05933
	11199	0.05987	0.05575	0.08208	0.05386
	11199.4	0.0728	0.06135	0.08632	0.05307
	11199.8	0.07352	0.06335	0.09046	0.05483
	11200.1	0.05794	0.06466	0.09455	0.05848
	11200.6	0.07084	0.0689	0.09985	0.05985
	11201	0.07555	0.07382	0.10592	0.06398
	11201.4	0.08666	0.07801	0.11149	0.06533
	11201.7	0.08112	0.08158	0.11703	0.07823
	11202.2	0.07736	0.08707	0.12405	0.07223
	11202.6	0.09049	0.09359	0.1319	0.07328
	11203	0.09842	0.09896	0.1385	0.08254
	11203.4	0.10063	0.10456	0.14703	0.09172
	11203.7	0.11549	0.11028	0.15543	0.08858
	11204.2	0.10386	0.11855	0.16657	0.1044
	11204.6	0.12547	0.12713	0.17683	0.10532
	11205	0.13779	0.13583	0.18781	0.11419
	11205.4	0.14692	0.14555	0.20015	0.11847
	11205.8	0.15747	0.15315	0.21243	0.12266
	11206.3	0.16087	0.1701	0.22935	0.13517
	11206.6	0.17627	0.17936	0.24237	0.14332
	11207	0.18113	0.19146	0.25766	0.1456
	11207.4	0.20146	0.20753	0.27874	0.16519
	11207.8	0.21008	0.22653	0.29986	0.17007
	11208.2	0.22838	0.24394	0.32008	0.17235
	11208.6	0.26198	0.26653	0.34712	0.18623
	11209	0.28117	0.29378	0.37602	0.20326
	11209.4	0.30002	0.31893	0.40398	0.28313
	11209.8	0.32581	0.34779	0.43505	0.35384
	11210.2	0.357	0.39171	0.47944	0.47287
	11210.7	0.40548	0.43404	0.52562	0.5576
	11211	0.43011	0.47625	0.56551	0.60346
	11211.4	0.49656	0.54096	0.62284	0.64418
	11211.8	0.56684	0.61936	0.69286	0.65235
	11212.2	0.66251	0.70656	0.77084	0.68071
	11212.5	0.76105	0.7928	0.84638	0.72986
	11213	0.87566	0.92761	0.95377	0.80497
	11213.4	1.0094	1.07868	1.07718	0.8715
	11213.8	1.14897	1.24575	1.21515	0.92891
	11214.1	1.31956	1.39461	1.33893	0.97652
	11214.6	1.4695	1.58498	1.50665	0.99363
	11215	1.65884	1.76208	1.69032	1.02132
	11215.4	1.81202	1.90808	1.87358	1.061
	11215.8	1.90129	1.99943	2.024	1.08482
	11216.2	1.93888	2.05341	2.18495	1.07992
	11216.6	1.98783	2.0536	2.3295	1.09503
	11217	1.97373	2.01852	2.44701	1.08717
	11217.4	1.92651	1.95668	2.52067	1.08269
	11217.8	1.89986	1.9012	2.55879	1.08039
	11218.2	1.78655	1.81042	2.57259	1.06706
	11218.7	1.70034	1.71155	2.5477	1.09019
	11219	1.64967	1.64967	2.50136	1.0639
	11219.4	1.54977	1.57027	2.42776	1.05983
	11219.8	1.49506	1.4969	2.32506	1.03648
	11220.2	1.37776	1.43252	2.21328	1.03458
	11220.6	1.33218	1.39007	2.10685	1.01647
	11221	1.27532	1.33851	1.9797	1.00901
	11221.5	1.23995	1.29464	1.84514	0.99811
	11221.8	1.23265	1.26842	1.74837	0.9972
	11222.2	1.16072	1.23542	1.62613	0.95363
	11222.6	1.09374	1.21006	1.52167	0.97195
	11223	1.11476	1.19024	1.42595	0.9618
	11223.4	1.0851	1.17357	1.36118	0.97519
	11223.8	1.04356	1.15483	1.27936	0.95909
	11224.2	1.04018	1.14252	1.21127	0.93767
	11224.6	1.02627	1.1267	1.16129	0.94131
	11225	1.03373	1.11557	1.1204	0.92402
	11225.4	1.02875	1.10486	1.08215	0.936
	11225.8	1.0388	1.10143	1.0518	0.92104
	11226.2	0.99939	1.09314	1.02804	0.91461
	11226.5	1.0057	1.09361	1.0133	0.92664
	11227	0.98175	1.09009	0.99594	0.92206
	11227.4	0.97721	1.09075	0.98337	0.92266
	11227.8	0.99569	1.09357	0.97394	0.91701
	11228.2	1.00322	1.09255	0.96756	0.94988
	11228.6	1.00127	1.09964	0.96152	0.92957
	11229	0.99396	1.10581	0.95757	0.95255
	11229.4	1.01078	1.11199	0.95604	0.95762
	11229.6	1.00523	1.1098	0.95506	0.94153
	11230.2	0.99293	1.11277	0.95236	0.93683
	11230.5	0.97114	1.11621	0.95057	0.9342
	11230.9	1.01383	1.11558	0.95057	0.94569
	11231.4	1.00817	1.11033	0.94831	0.94766
	11231.9	0.99437	1.10191	0.94407	0.95703
	11232.4	1.01156	1.09052	0.94236	0.93268
	11232.9	0.97439	1.0831	0.93886	0.94303
	11233.3	0.96045	1.0684	0.93636	0.92746
	11233.9	0.96495	1.04998	0.93359	0.9258
	11234.4	0.95655	1.03218	0.9304	0.92277
	11234.9	0.92775	1.02176	0.92973	0.90837
	11235.4	0.90249	1.01286	0.92916	0.89724
	11236	0.92181	1.00554	0.93151	0.90882
	11236.5	0.93718	0.99933	0.9328	0.8862
	11237	0.92153	0.99604	0.93644	0.91989
	11237.6	0.90563	1.00231	0.9407	0.89013
	11238.1	0.88948	0.99986	0.94593	0.93394
	11238.7	0.9034	0.99255	0.95071	0.89638
	11239.3	0.92567	0.9894	0.95669	0.9146
	11239.9	0.94093	0.99816	0.96316	0.88812
	11240.5	0.96548	0.99909	0.96891	0.90866
	11241.1	0.93603	1.00581	0.9763	0.92851
	11241.7	0.9399	1.01496	0.98668	0.9336
	11242.3	0.93547	1.02309	0.99252	0.9218
	11242.9	0.96537	1.03179	0.99978	0.94534
	11243.5	0.95507	1.0387	1.00767	0.94289
	11244.1	0.96688	1.04255	1.01006	0.93483
	11244.8	0.99283	1.05075	1.01165	0.93721
	11245.4	0.9726	1.05127	1.01174	0.94193
	11246.1	0.96296	1.05137	1.01094	0.95407
	11246.7	0.98445	1.04875	1.01179	0.96202
	11247.4	0.95092	1.04072	1.01395	0.96056
	11248.1	0.96579	1.03665	1.01625	0.96441
	11248.7	0.94768	1.03046	1.02116	0.9359
	11249.4	0.96563	1.02306	1.02597	0.93778
	11250.1	0.95223	1.0138	1.03364	0.93371
	11250.8	0.93535	1.00683	1.04226	0.94492
	11251.4	0.9551	1.00604	1.05052	0.94743
	11252.2	0.93825	1.00182	1.05849	0.93999
	11253	0.94963	0.99717	1.06954	0.91868
	11253.6	0.97168	0.99349	1.07739	0.91195
	11254.4	0.92848	0.98982	1.08678	0.92433
	11255.2	0.94195	0.98338	1.09622	0.93135
	11255.9	0.94373	0.97867	1.10324	0.92533
	11256.6	0.91819	0.97866	1.11016	0.94364
	11257.5	0.94531	0.97203	1.11798	0.93129
	11258.1	0.9293	0.972	1.12439	0.9055
	11258.9	0.93804	0.9715	1.13301	0.89738
	11259.8	0.93276	0.96881	1.1439	0.93372
	11260.4	0.941	0.96897	1.15248	0.9252
	11261.3	0.93652	0.97078	1.16471	0.91472
	11262	0.96852	0.97384	1.17494	0.93005
	11262.8	0.95145	0.97724	1.18465	0.92224
	11263.7	0.92635	0.98306	1.19188	0.91755
	11264.5	0.95571	0.9937	1.20186	0.94087
	11265.3	0.96634	0.99479	1.20833	0.96348
	11266.2	0.96444	1.00606	1.20981	0.94999
	11267	0.97335	1.00458	1.21396	0.96786
	11267.9	0.96088	1.01067	1.21319	0.91962
	11268.7	0.98129	1.01913	1.21233	0.95102
	11269.7	0.98132	1.02214	1.20327	0.9574
	11270.5	0.95499	1.0254	1.19733	0.97265
	11271.4	0.98742	1.03475	1.18675	0.95409
	11272.2	0.99552	1.03378	1.17755	0.96335
	11273.1	0.98928	1.03593	1.16518	0.95982
	11274	0.97582	1.03468	1.15199	0.98681
	11274.9	1.00448	1.03506	1.13725	0.9731
	11275.8	0.98103	1.03112	1.12376	0.93548
	11276.8	0.99004	1.02932	1.11118	0.97102
	11277.6	0.97706	1.02814	1.10175	0.97712
	11278.6	0.95723	1.02468	1.08943	0.96913
	11279.6	0.9842	1.0222	1.07894	0.97494
	11280.5	0.99344	1.02464	1.07076	0.97271
	11281.5	0.98106	1.01976	1.06342	0.97109
	11282.4	0.94036	1.01382	1.05706	0.9743
	11283.4	0.94063	1.01161	1.04872	0.98269
	11284.3	0.94913	1.01652	1.04188	0.97455
	11285.3	0.98327	1.01202	1.03402	0.97527
	11286.3	0.95306	1.00803	1.02733	0.94499
	11287.2	0.9604	1.00784	1.02122	0.97154
	11288.2	0.98064	1.00558	1.01437	0.97543
	11289.2	0.97786	1.00686	1.00952	0.96738
	11290.3	0.95715	0.99956	1.00419	0.99325
	11291.4	0.93534	0.99754	0.99955	0.96642
	11292.4	0.97899	0.99157	0.99527	0.99304
	11293.4	0.94691	0.98769	0.99074	0.9794
	11294.4	0.95134	0.98591	0.98814	0.96751
	11295.5	0.93128	0.98251	0.9843	0.96029
	11296.5	0.93972	0.97641	0.98192	0.96142
	11297.6	0.93693	0.97178	0.9801	0.96003
	11298.6	0.92831	0.96996	0.98078	0.95797
	11299.7	0.92758	0.96135	0.98219	0.96645
	11300.8	0.94763	0.96104	0.98386	0.97896
	11301.9	0.94605	0.96142	0.98599	0.9455
	11303	0.91907	0.95676	0.98804	0.94667
	11304.2	0.91841	0.95931	0.98917	0.96114
	11305.2	0.92831	0.95557	0.99262	0.94466
	11306.4	0.92852	0.95658	0.99425	0.90866
	11307.3	0.95527	0.95855	0.99718	0.95278
	11308.6	0.93225	0.96017	1.00799	0.9734
	11309.7	0.9525	0.96559	1.00919	0.9586
	11310.4	0.97447	0.97027	1.00976	0.98191
	11311.8	0.94695	0.97594	1.01382	0.98689
	11313.4	0.96562	0.98499	1.01764	0.9955
	11315	0.97293	0.98845	1.02178	0.97789
	11316.6	0.98092	0.99111	1.02566	1.00252
	11318.2	0.96479	1.00268	1.02736	1.00607
	11319.8	0.9752	1.00349	1.03209	0.97359
	11321.3	0.98334	1.00624	1.03424	0.97639
	11322.9	0.97389	1.00593	1.03528	0.99951
	11324.5	0.99971	1.01024	1.03913	0.97137
	11326.2	0.97686	1.00993	1.04251	0.98498
	11327.9	1.00259	1.00707	1.04442	1.00311
	11329.6	0.98016	1.00836	1.04761	1.00087
	11331.3	0.98184	1.009	1.05254	0.97408
	11333	1.01033	1.0079	1.05402	0.99229
	11334.6	1.00482	1.00806	1.06208	0.99161
	11336.3	0.99434	1.0108	1.06219	0.99933
	11338	0.99097	1.01328	1.06595	1.01237
	11339.9	0.99819	1.01765	1.06692	1.00494
	11341.6	0.98061	1.02221	1.06774	0.9911
	11343.4	1.01081	1.02377	1.06813	1.02
	11345.2	1.00785	1.02733	1.0669	1.03216
	11346.9	0.99973	1.02909	1.06486	1.0039
	11348.7	1.01018	1.02576	1.06118	1.0121
	11350.5	1.00602	1.01972	1.05819	0.9989
	11352.5	1.00339	1.01627	1.05241	1.00761
	11354.2	0.97799	1.00826	1.04702	0.99898
	11356.1	0.98055	1.02439	1.04173	0.98725
	11357.8	0.98097	0.9968	1.03642	0.9907
	11359.9	0.98226	0.98295	1.03599	0.98104
	11361.6	0.98514	0.97698	1.02163	0.96707
	11363.5	0.969	0.97324	1.01656	0.96127
	11365.6	0.9801	0.96971	1.01084	0.96621
	11367.5	0.98842	0.96979	1.00657	0.96189
	11369.3	0.97565	0.98131	1.00236	0.99457
	11371.2	0.97209	0.97412	0.99962	0.97006
	11373.2	0.97226	0.97817	0.99676	0.96516
	11375.2	0.97117	0.9815	0.99277	0.96895
	11377.2	0.97995	0.98648	0.98955	0.96472
	11379.3	0.96949	0.99121	0.98682	0.95964
	11381.2	1.0024	0.99674	0.98368	0.98965
	11383.2	0.95997	0.99851	0.98142	0.9751
	11385.1	1.00317	1.00105	0.98015	0.97406
	11387.2	1.01665	1.00405	0.97922	0.96703
	11389.4	1.01139	1.00464	0.98027	0.9612
	11391.4	0.99277	1.00944	0.98103	0.96592
	11393.6	1.00983	1.0103	0.98341	0.96675
	11395.5	1.01901	1.01117	0.98562	0.96266
	11397.6	0.99942	1.01236	0.98919	0.97079
	11399.7	1.01505	1.0132	0.99367	0.95204
	11402	1.00334	1.0153	0.99725	0.964
	11404.1	0.99978	1.01586	1.00001	0.96805
	11406.3	1.00864	1.01503	1.00424	0.95284
	11408.4	0.99637	1.01977	1.00686	0.94592
	11410.5	1.01911	1.02433	1.00972	0.93013
	11412.7	1.02053	1.02659	1.01096	0.94636
	11415	1.03046	1.03064	1.0123	0.95638
	11417.2	1.00118	1.027	1.01478	0.86001
	11419.4	1.02408	1.02197	1.01489	1.05297
	11421.6	0.99476	1.01624	1.01681	1.03318
	11423.8	1.03531	1.01026	1.01415	0.97915
	11426.2	0.99489	1.00231	1.01549	0.9439
	11428.5	0.99216	0.99557	1.01442	0.94676
	11430.8	1.00778	0.99013	1.01319	0.96071
	11433	0.98992	0.98886	1.0136	0.97438
	11435.3	0.97776	0.9887	1.01258	0.98834
	11437.7	0.99996	0.9881	1.01146	1.00299
	11440	1.00444	0.98536	1.00961	1.01766
	11442.4	1.0051	0.98472	1.00775	1.03212
	11444.7	0.9815	0.98199	1.00615	1.0463
	11447	0.98236	0.98308	1.00557	1.06043
	11449.4	0.99685	0.98436	1.00338	1.07497
	11452	0.98876	0.98528	1.00098	1.09093
	11454.4	1.00356	0.98288	0.99929	1.1057
	11456.8	1.00048	0.98712	0.99973	1.12055
	11459.1	1.00068	0.99214	1.00198	1.13463
	11461.5	0.99878	0.99238	1.00549	1.14963
	11464.2	1.00097	0.99804	1.00841	1.16597
	11466.7	1.02712	1.00686	1.01264	1.18112
	11469.1	1.01861	1.00828	1.01454	1.19614
	11471.5	1.00821	1.01534	1.01284	1.2106
	11473.9	1.00914	1.02431	1.01108	1.22564
	11476.7	1.01727	1.02502	1.00651	1.24243
	11479.1	1.01976	1.02821	1.00009	1.25769
	11481.7	1.01333	1.02644	0.99364	1.27331
	11484.2	1.01549	1.02351	0.98627	1.28844
	11486.6	1.01993	1.0233	0.98013	1.30343
	11489.4	0.99493	1.01884	0.97712	1.32048
	11492	1.02467	1.01392	0.97652	1.33648
	11494.6	1.00189	1.00916	0.97602	1.35283
	11497	0.99614	1.00143	0.97894	1.36736
	11499.7	1.00632	0.99458	0.98186	1.38402
	11502.5	0.99326	0.99058	0.98528	1.40089
	11505.1	1.00241	0.98925	0.98845	1.41721
	11507.8	0.99906	0.98738	0.98842	1.43339
	11510.3	0.99344	0.98526	0.9913	1.44901
	11513.1	0.98834	0.98889	0.99382	1.46599
	11515.9	1.0079	0.99139	0.99614	1.48332
	11518.6	1.00734	0.98734	0.99799	1.49968
	11521.3	0.97671	0.99007	1.00179	1.51626
	11523.9	1.0039	0.9923	1.00246	1.5327
	11526.7	0.99112	0.98897	1.00571	1.54972
	11529.6	0.98874	0.99074	1.00723	1.56716
	11532.4	1.00631	0.98986	1.00903	1.58441
	11535	0.99026	0.99442	1.01244	1.60081
	11537.8	1.00447	0.9883	1.01313	1.61779
	11540.7	1.01536	0.99145	1.01315	1.63585
	11543.5	1.01317	0.99543	1.01248	1.65298
	11546.3	1.00648	1.0033	1.01184	1.67013
	11549.1	0.99538	1.00505	1.01191	1.68714
	11552	1.01696	1.00983	1.01019	1.70502
	11555	1.01286	1.01351	1.01013	1.72333
	11557.9	1.00353	1.01668	1.00946	1.74101
	11560.6	1.04334	1.01697	1.01059	1.75792
	11563.6	1.00851	1.0191	1.01149	1.7759
	11566.7	1.01362	1.01814	1.01455	1.79503
	11569.6	1.02038	1.01882	1.01233	1.81303
	11572.4	1.00942	1.01266	1.01581	1.83026
	11575.4	1.01501	1.00678	1.01652	1.84842
	11578.5	1.01743	1.00358	1.01419	1.8676
	11581.5	1.00076	0.99715	1.01451	1.88621
	11584.4	0.99448	0.99449	1.01461	1.90376
	11587.3	1.00328	0.98879	1.0156	1.92174
	11590.4	0.99154	0.98849	1.01342	1.94089
	11593.5	0.99034	0.98671	1.01182	1.9599
	11596.5	1.00092	0.99435	1.01136	1.97834
	11599.4	0.99768	0.99224	1.00819	1.99594
	11602.5	0.99838	0.9957	1.00591	2.01512
	11605.8	1.00976	0.99671	1.00402	2.03496
	11608.8	0.98986	0.9953	1.00488	2.05388
	11611.8	1.00328	0.99534	1.00464	2.0718
	11614.9	0.99772	0.99486	1.00413	2.09117
	11618.1	0.99022	0.99635	1.00498	2.11091
	11621.3	0.99248	0.99434	1.00186	2.13016
	11624.5	1.00184	0.99224	1.0001	2.14978
	11627.5	1.01131	0.99159	0.99799	2.16832
	11630.9	1.00427	0.99591	1.00019	2.18905
	11634	0.99704	1.01539	0.99962	2.20826
	11637.1	0.99234	0.99647	1.00114	2.22763
	11640.3	0.98029	1.00039	1.00118	2.2468
	11643.7	1.00437	1.00468	0.99674	2.26779
	11646.9	0.99837	1.00604	0.99925	2.28734
	11650	0.99733	1.00779	0.99493	2.30683
	11653.2	0.9892	1.00933	0.99178	2.32632
	11656.7	1.01329	1.00975	0.98941	2.34779
	11660	0.99977	1.01162	0.9898	2.36826
	11663.1	1.00773	1.01297	0.9894	2.38728
	11666.4	1.00229	1.01271	0.98883	2.40748
	11669.9	1.0248	1.01112	0.98904	2.42886
	11673.2	1.00541	1.00778	0.98721	2.44915
	11676.5	1.00757	1.0044	0.98722	2.46902
	11679.8	0.99894	1.00036	0.9884	2.48977
	11683.4	0.98505	0.99533	0.98726	2.51141
	11686.8	1.00468	0.98983	0.9876	2.53248
	11690	0.99979	0.98838	0.98688	2.55226
	11693.5	1.00394	0.98197	0.98522	2.5735
	11697	0.97139	0.9807	0.98281	2.59541
	11700.5	0.98115	0.98232	0.98302	2.61675
	11703.8	0.97761	0.98294	0.9831	2.63657
	11707.3	0.97668	0.98781	0.98281	2.65808
	11710.9	0.97936	0.98916	0.98188	2.68019
	11714.3	0.98804	0.98897	0.98169	2.70107
	11717.6	0.99442	0.99175	0.98709	2.72182
	11721.2	0.99297	0.99286	0.98428	2.7436
	11724.9	0.98831	1.02451	0.98311	2.76613
	11728.2	0.98774	1.00088	0.98368	2.78684
	11731.7	0.98449	1.00057	0.9843	2.8083
	11735.4	0.99683	1.00238	0.98326	2.83087
	11739.1	0.99694	1.0039	0.98382	2.85331
	11742.4	1.00978	1.00271	0.9842	2.87407
	11746.1	1.01468	1.00557	0.98192	2.89646
	11749.8	1.0058	1.00721	0.98173	2.91924
	11753.4	0.98128	1.0078	0.97954	2.94136
	11756.9	0.99682	1.00846	0.97895	2.9627
	11760.6	1.00386	1.0058	0.97809	2.98573
	11764.4	0.99719	1.00932	0.99773	3.00871
	11769.6	1.01168	1.00993	0.97955	3.04096
	11775.4	1.02886	1.001	0.98179	3.07634
	11780.8	0.99577	0.99809	0.98761	3.10976
	11786.4	0.9889	0.99678	0.99246	3.14372
	11792.2	1.00214	0.99352	0.99751	3.17965
	11797.8	1.00548	0.99434	0.99874	3.21421
	11803.5	0.99152	0.99018	0.99873	3.24887
	11809	0.99535	0.99117	1.00052	3.28282
	11815	0.99267	0.98844	1.00143	3.31934
	11820.7	0.98846	0.98947	1.00658	3.35455
	11826.4	0.98794	0.99102	1.01254	3.38927
	11832.3	0.99808	0.99149	1.01849	3.42583
	11837.9	0.97857	0.99545	1.02293	3.46025
	11843.9	0.99875	0.99695	1.02507	3.49717
	11849.7	1.00501	0.9986	1.02301	3.53263
	11855.7	0.99696	1.00286	1.02283	3.56933
	11861.6	0.98107	1.00558	1.02354	3.60554
	11867.5	1.0015	1.00596	1.02591	3.64194
	11873.6	0.99801	1.00849	1.03073	3.6795
	11879.5	0.99729	1.00631	1.03258	3.7156
	11885.8	1.00286	1.00409	1.03469	3.75445
	11891.6	1.01254	1.00358	1.03658	3.78964
	11898	0.99386	1.0009	1.03491	3.8291
	11903.9	0.99223	1.00142	1.03046	3.86512
	11910.2	0.99788	0.99963	1.0268	3.9039
	11916.3	0.99842	0.99507	1.023	3.9412
	11922.5	0.99749	0.99509	1.01894	3.97969
	11928.9	1.00297	0.9954	1.01393	4.01844
	11935.1	1.00331	0.99467	1.00789	4.05709
	11941.7	0.99673	0.99261	1.00127	4.09715
	11947.8	0.99713	0.99004	0.99627	4.13458
	11954.4	1.00271	0.9893	0.99282	4.1751
	11960.4	1.00359	0.99072	0.99263	4.21208
	11967	1.00335	0.99238	0.99193	4.25276
	11973.2	0.99227	1.00101	0.9922	4.29044
	11980	0.99755	1.0024	0.99064	4.33221
	11986.2	1.00027	1.00562	0.98816	4.37035
	11993	1.00912	1.01071	0.98705	4.41221
	11999.3	1.0075	1.01235	0.99271	4.45082
	12006	0.99902	1.0106	0.97467	4.49231
	12012.5	0.99715	1.00849	0.99124	4.53216
	12019.2	1.00386	1.00647	0.99221	4.5729
	12025.9	1.00172	1.00339	0.98898	4.61399
	12032.6	1.00187	1.0002	0.98724	4.65522
	12039.2	0.99754	1.00064	0.98709	4.69586
	12045.9	1.0092	0.9987	0.99098	4.73724
	12052.9	0.99999	1.00142	0.99198	4.78
	12059.7	1.00572	0.99956	0.99258	4.82195
	12066.6	1.01539	0.99984	0.99583	4.86379
	12073.4	1.01484	1.00041	0.99924	4.90585
	12080.3	0.99496	0.99984	1.00454	4.94849
	12087	1.00248	1.00021	1.01186	4.9893
	12094.1	1.00971	1.00303	1.01796	5.03267
	12100.9	1.0049	1.00237	1.02363	5.0746
	12108	1.01274	1.00628	1.03112	5.11822
	12114.9	1.0249	1.00549	1.03795	5.16048
	12122.1	1.02697	1.00702	1.0443	5.20491
	12129	1.0014	1.0086	1.05016	5.24728
	12136.3	1.01783	1.01271	1.05231	5.29197
	12143.2	1.02727	1.01481	1.05826	5.33435
	12150.5	1.0141	1.02124	1.06548	5.379
	12157.5	1.03018	1.01508	1.07166	5.42227
	12164.9	1.01923	1.01535	1.07736	5.46766
	12172	1.01907	1.01233	1.08571	5.51103
	12179.4	1.04179	1.01218	1.09636	5.55636
	12186.8	1.01616	1.01241	1.10711	5.60215

## Sheet: Figure 2c
		Ir NCs	Ir film	IrO2	Ir SAs
	0	0.11594	0.06952	0.40194	0.0316
	0.03068	0.11058	0.06896	0.39794	0.07265
	0.06136	0.09522	0.06767	0.38609	0.12779
	0.09204	0.07225	0.06664	0.36677	0.17184
	0.12272	0.04712	0.06691	0.3407	0.19829
	0.1534	0.03572	0.06878	0.30898	0.20376
	0.18408	0.05267	0.07156	0.27337	0.18738
	0.21476	0.07824	0.07398	0.23662	0.15081
	0.24544	0.09982	0.07497	0.20336	0.09858
	0.27612	0.11279	0.07413	0.1809	0.04303
	0.3068	0.11499	0.0721	0.17787	0.05498
	0.33748	0.10592	0.07038	0.19787	0.11592
	0.36816	0.08669	0.07077	0.23611	0.17131
	0.39884	0.06094	0.07408	0.28505	0.2108
	0.42951	0.03998	0.07939	0.33891	0.22881
	0.46019	0.04909	0.08466	0.39388	0.22244
	0.49087	0.07931	0.08787	0.44738	0.19155
	0.52155	0.11009	0.08785	0.49757	0.13922
	0.55223	0.13365	0.08483	0.54305	0.07433
	0.58291	0.14598	0.08063	0.5828	0.04949
	0.61359	0.14494	0.07852	0.61611	0.11634
	0.64427	0.13046	0.08157	0.64265	0.19043
	0.67495	0.10601	0.08993	0.66246	0.25014
	0.70563	0.0842	0.10054	0.67606	0.28582
	0.73631	0.09316	0.10936	0.68456	0.29096
	0.76699	0.13996	0.11315	0.6897	0.26218
	0.79767	0.20429	0.11024	0.69396	0.20025
	0.82835	0.27313	0.10111	0.70054	0.11479
	0.85903	0.33928	0.08942	0.71317	0.08093
	0.88971	0.39778	0.08305	0.73575	0.19063
	0.92039	0.44495	0.09053	0.77168	0.33055
	0.95107	0.47835	0.11092	0.82327	0.46691
	0.98175	0.49665	0.13547	0.89135	0.58394
	1.01243	0.49961	0.15589	0.9753	0.66889
	1.04311	0.48783	0.16629	1.07343	0.71177
	1.07379	0.46254	0.16293	1.18338	0.70649
	1.10447	0.42531	0.14446	1.30247	0.65268
	1.13515	0.37795	0.11295	1.42792	0.5594
	1.16583	0.32273	0.07877	1.55701	0.45528
	1.19651	0.26358	0.07531	1.68707	0.40997
	1.22718	0.20959	0.11891	1.81558	0.50128
	1.25786	0.18186	0.17711	1.94015	0.70321
	1.28854	0.20606	0.2306	2.05853	0.95158
	1.31922	0.27668	0.26896	2.16861	1.2075
	1.3499	0.37035	0.28482	2.26849	1.44798
	1.38058	0.47095	0.27324	2.35644	1.65799
	1.41126	0.56787	0.23237	2.43093	1.82811
	1.44194	0.65249	0.16534	2.49065	1.95412
	1.47262	0.71709	0.09236	2.53454	2.03661
	1.5033	0.75484	0.11304	2.56177	2.08042
	1.53398	0.76015	0.22506	2.57176	2.09338
	1.56466	0.72914	0.34997	2.5642	2.08453
	1.59534	0.66008	0.4642	2.53906	2.06192
	1.62602	0.55376	0.55265	2.49653	2.03055
	1.6567	0.41391	0.60268	2.43707	1.99116
	1.68738	0.24863	0.60435	2.3614	1.9404
	1.71806	0.09198	0.55126	2.27046	1.87227
	1.74874	0.17926	0.44179	2.16537	1.78031
	1.77942	0.37154	0.2816	2.04747	1.65963
	1.8101	0.55911	0.11364	1.91827	1.50846
	1.84078	0.72435	0.23234	1.77938	1.32882
	1.87146	0.85515	0.49288	1.63254	1.12654
	1.90214	0.9417	0.76536	1.47957	0.91067
	1.93282	0.97662	1.02221	1.32231	0.69269
	1.9635	0.95534	1.24178	1.16264	0.48563
	1.99418	0.8764	1.4049	1.00239	0.30406
	2.02485	0.74161	1.49574	0.84339	0.16819
	2.05553	0.55593	1.50305	0.68737	0.11631
	2.08621	0.32725	1.42123	0.53604	0.13887
	2.11689	0.06641	1.25124	0.39113	0.15915
	2.14757	0.21735	1.00172	0.25478	0.15433
	2.17825	0.50768	0.69309	0.13206	0.13503
	2.20893	0.79308	0.3875	0.06404	0.13586
	2.23961	1.06113	0.37024	0.13437	0.18469
	2.27029	1.30097	0.71143	0.22905	0.26223
	2.30097	1.50394	1.11689	0.31752	0.34229
	2.33165	1.66409	1.50965	0.39651	0.40789
	2.36233	1.77848	1.86192	0.46534	0.44752
	2.39301	1.84732	2.15768	0.524	0.45362
	2.42369	1.87377	2.38821	0.57277	0.42222
	2.45437	1.86353	2.55129	0.61212	0.35292
	2.48505	1.82416	2.65057	0.64264	0.24868
	2.51573	1.76408	2.69441	0.66501	0.11551
	2.54641	1.69141	2.69416	0.67996	0.03921
	2.57709	1.61279	2.66182	0.68823	0.20343
	2.60777	1.53235	2.60765	0.69054	0.36804
	2.63845	1.45126	2.53808	0.68757	0.52202
	2.66913	1.36801	2.45487	0.67993	0.65557
	2.69981	1.27933	2.35553	0.66816	0.76055
	2.73049	1.18154	2.2352	0.65267	0.83096
	2.76117	1.07174	2.08886	0.63382	0.86333
	2.79185	0.94872	1.91345	0.61185	0.85686
	2.82252	0.81346	1.70919	0.58694	0.8134
	2.8532	0.66934	1.48006	0.5592	0.73725
	2.88388	0.52241	1.2335	0.52874	0.63493
	2.91456	0.38255	0.97956	0.49562	0.51501
	2.94524	0.26801	0.72972	0.45996	0.38851
	2.97592	0.21354	0.49567	0.42187	0.27159
	3.0066	0.23985	0.2881	0.38155	0.19447
	3.03728	0.30558	0.11658	0.33925	0.19604
	3.06796	0.37129	0.03602	0.29527	0.25422
	3.09864	0.42142	0.11708	0.25003	0.3206
	3.12932	0.451	0.16815	0.20399	0.37482
	3.16	0.45972	0.18509	0.15772	0.41189
	3.19068	0.45009	0.17555	0.11194	0.4339
	3.22136	0.42671	0.15075	0.06785	0.4477
	3.25204	0.39589	0.12542	0.03024	0.4634
	3.28272	0.36511	0.11505	0.03278	0.49146
	3.3134	0.34193	0.12311	0.0672	0.53816
	3.34408	0.33167	0.13715	0.10256	0.60275
	3.37476	0.33511	0.14474	0.13515	0.67863
	3.40544	0.34834	0.14058	0.16398	0.75666
	3.43612	0.36536	0.12613	0.18851	0.82776
	3.4668	0.3808	0.11077	0.20838	0.8842
	3.49748	0.39109	0.11259	0.22332	0.92017
	3.52816	0.39453	0.14245	0.23321	0.93206
	3.55884	0.39092	0.19081	0.23799	0.91847
	3.58952	0.38117	0.24517	0.23774	0.88031
	3.62019	0.36679	0.29803	0.23262	0.82059
	3.65087	0.34963	0.34557	0.22291	0.74424
	3.68155	0.33149	0.38632	0.20899	0.65769
	3.71223	0.31395	0.42033	0.19136	0.56835
	3.74291	0.29815	0.44834	0.1707	0.48376
	3.77359	0.28466	0.47088	0.14791	0.41036
	3.80427	0.27341	0.48769	0.12428	0.35161
	3.83495	0.26361	0.49742	0.10198	0.30645
	3.86563	0.25383	0.49787	0.08474	0.26969
	3.89631	0.24223	0.48656	0.07813	0.23518
	3.92699	0.22693	0.46137	0.08566	0.20018
	3.95767	0.20654	0.42104	0.10438	0.16962
	3.98835	0.18113	0.36554	0.12901	0.15908
	4.01903	0.15396	0.29617	0.15596	0.18354
	4.04971	0.13507	0.2156	0.18321	0.23647
	4.08039	0.14194	0.12866	0.20957	0.30083
	4.11107	0.18238	0.05474	0.23428	0.36344
	4.14175	0.24628	0.09231	0.25682	0.41535
	4.17243	0.32196	0.18251	0.27683	0.45032
	4.20311	0.40142	0.27453	0.29404	0.46425
	4.23379	0.47877	0.36216	0.3083	0.45508
	4.26447	0.5492	0.44293	0.31951	0.42272
	4.29515	0.60875	0.51514	0.32765	0.36904
	4.32583	0.65434	0.57723	0.33276	0.29782
	4.35651	0.68387	0.62752	0.33492	0.21503
	4.38719	0.69638	0.66419	0.33427	0.13137
	4.41786	0.69206	0.68541	0.33096	0.08148
	4.44854	0.67224	0.6896	0.32522	0.12118
	4.47922	0.6393	0.67582	0.31725	0.19334
	4.5099	0.59647	0.64418	0.30729	0.26019
	4.54058	0.54763	0.59624	0.29561	0.31242
	4.57126	0.49702	0.53546	0.28246	0.34652
	4.60194	0.44888	0.46781	0.2681	0.36157
	4.63262	0.40697	0.40271	0.25278	0.35853
	4.6633	0.37401	0.35362	0.23674	0.33997
	4.69398	0.35111	0.33515	0.22023	0.3099
	4.72466	0.33758	0.35294	0.20345	0.27348
	4.75534	0.33142	0.39767	0.18664	0.2366
	4.78602	0.33009	0.45417	0.16998	0.205
	4.8167	0.33136	0.51046	0.15368	0.18261
	4.84738	0.33358	0.55926	0.13795	0.16927
	4.87806	0.33572	0.59681	0.12303	0.16058
	4.90874	0.3372	0.62178	0.10923	0.15058
	4.93942	0.33775	0.63455	0.09692	0.13478
	4.9701	0.33738	0.63666	0.08662	0.11139
	5.00078	0.33636	0.63039	0.07895	0.08218

## Sheet: Figure 2d
		IrO2				Ir SAs				Ir film
		-10.15	0	0.04634		-15.9	0	0.000235736		-15.9	0	0.03115
		-10.15	0.02956	0.11156		-15.9	0.01887	0.000725584		-15.9	0.01887	0.06008
		-10.15	0.05911	0.1532		-15.9	0.03774	0.00167		-15.9	0.03774	0.08307
		-10.15	0.08867	0.17944		-15.9	0.0566	0.00267		-15.9	0.0566	0.09799
		-10.15	0.11823	0.19623		-15.9	0.07547	0.00348		-15.9	0.07547	0.1074
		-10.15	0.14778	0.20687		-15.9	0.09434	0.00396		-15.9	0.09434	0.11236
		-10.15	0.17734	0.21332		-15.9	0.11321	0.00402		-15.9	0.11321	0.11356
		-10.15	0.2069	0.21616		-15.9	0.13208	0.00373		-15.9	0.13208	0.1116
		-10.15	0.23645	0.21481		-15.9	0.15094	0.00326		-15.9	0.15094	0.10706
		-10.15	0.26601	0.20823		-15.9	0.16981	0.00291		-15.9	0.16981	0.10049
		-10.15	0.29557	0.19578		-15.9	0.18868	0.00296		-15.9	0.18868	0.09242
		-10.15	0.32512	0.17777		-15.9	0.20755	0.0033		-15.9	0.20755	0.08334
		-10.15	0.35468	0.15569		-15.9	0.22642	0.00365		-15.9	0.22642	0.07374
		-10.15	0.38424	0.13205		-15.9	0.24528	0.00377		-15.9	0.24528	0.06402
		-10.15	0.41379	0.10986		-15.9	0.26415	0.00355		-15.9	0.26415	0.05458
		-10.15	0.44335	0.09182		-15.9	0.28302	0.00302		-15.9	0.28302	0.04572
		-10.15	0.47291	0.07907		-15.9	0.30189	0.00225		-15.9	0.30189	0.03767
		-10.15	0.50246	0.07046		-15.9	0.32076	0.00135		-15.9	0.32076	0.03056
		-10.15	0.53202	0.06337		-15.9	0.33962	0.000453274		-15.9	0.33962	0.02446
		-10.15	0.56158	0.0556		-15.9	0.35849	0.000356255		-15.9	0.35849	0.01932
		-10.15	0.59113	0.04651		-15.9	0.37736	0.000968053		-15.9	0.37736	0.01507
		-10.15	0.62069	0.03726		-15.9	0.39623	0.00136		-15.9	0.39623	0.01158
		-10.15	0.65025	0.03084		-15.9	0.41509	0.00154		-15.9	0.41509	0.00874
		-10.15	0.6798	0.03065		-15.9	0.43396	0.00153		-15.9	0.43396	0.00645
		-10.15	0.70936	0.03608		-15.9	0.45283	0.0014		-15.9	0.45283	0.00462
		-10.15	0.73892	0.0434		-15.9	0.4717	0.00122		-15.9	0.4717	0.0032
		-10.15	0.76847	0.04994		-15.9	0.49057	0.00108		-15.9	0.49057	0.00214
		-10.15	0.79803	0.05454		-15.9	0.50943	0.00101		-15.9	0.50943	0.0014
		-10.15	0.82759	0.05689		-15.9	0.5283	0.00101		-15.9	0.5283	0.000938384
		-10.15	0.85714	0.05711		-15.9	0.54717	0.00104		-15.9	0.54717	0.00068944
		-10.15	0.8867	0.05554		-15.9	0.56604	0.00107		-15.9	0.56604	0.000560711
		-10.15	0.91626	0.05262		-15.9	0.58491	0.00107		-15.9	0.58491	0.00047187
		-10.15	0.94581	0.04875		-15.9	0.60377	0.00106		-15.9	0.60377	0.000387953
		-10.15	0.97537	0.04433		-15.9	0.62264	0.00103		-15.9	0.62264	0.000306632
		-10.15	1.00493	0.03963		-15.9	0.64151	0.000991856		-15.9	0.64151	0.000237882
		-10.15	1.03448	0.03489		-15.9	0.66038	0.000961454		-15.9	0.66038	0.000192291
		-10.15	1.06404	0.03027		-15.9	0.67925	0.000937552		-15.9	0.67925	0.000172601
		-10.15	1.0936	0.02589		-15.9	0.69811	0.000920096		-15.9	0.69811	0.000170048
		-10.15	1.12315	0.02183		-15.9	0.71698	0.00090689		-15.9	0.71698	0.000172768
		-10.15	1.15271	0.01815		-15.9	0.73585	0.000894828		-15.9	0.73585	0.000173904
		-10.15	1.18227	0.01487		-15.9	0.75472	0.00088076		-15.9	0.75472	0.000171398
		-10.15	1.21182	0.01202		-15.9	0.77359	0.000862031		-15.9	0.77359	0.000165476
		-10.15	1.24138	0.00957		-15.9	0.79245	0.000836768		-15.9	0.79245	0.000157041
		-10.15	1.27094	0.00752		-15.9	0.81132	0.000804008		-15.9	0.81132	0.000146972
		-10.15	1.30049	0.00584		-15.9	0.83019	0.000763694		-15.9	0.83019	0.000135938
		-10.15	1.33005	0.00447		-15.9	0.84906	0.000716552		-15.9	0.84906	0.000124406
		-10.15	1.35961	0.00339		-15.9	0.86793	0.000663892		-15.9	0.86793	0.000112712
		-10.15	1.38916	0.00254		-15.9	0.88679	0.000607376		-15.9	0.88679	0.000101115
		-10.15	1.41872	0.00189		-15.9	0.90566	0.000548793		-15.9	0.90566	8.98303e-05
		-10.15	1.44828	0.0014		-15.9	0.92453	0.000489877		-15.9	0.92453	7.9034e-05
		-10.15	1.47783	0.00103		-15.9	0.9434	0.000432169		-15.9	0.9434	6.88683e-05
		-10.15	1.50739	0.000764122		-15.9	0.96226	0.000376944		-15.9	0.96226	5.94391e-05
		-10.15	1.53695	0.000566349		-15.9	0.98113	0.000325178		-15.9	0.98113	5.08162e-05
		-10.15	1.5665	0.000422353		-15.9	1	0.000277547		-15.9	1	4.30363e-05
		-10.15	1.59606	0.000317469		-15.9	1.01887	0.000234455		-15.9	1.01887	3.61067e-05
		-10.15	1.62562	0.000240644		-15.9	1.03774	0.000196071		-15.9	1.03774	3.00106e-05
		-10.15	1.65517	0.000183801		-15.9	1.0566	0.000162373		-15.9	1.0566	2.47115e-05
		-10.15	1.68473	0.000141204		-15.9	1.07547	0.000133187		-15.9	1.07547	2.01588e-05
		-10.15	1.71429	0.000108862		-15.9	1.09434	0.000108234		-15.9	1.09434	1.62919e-05
		-10.15	1.74384	8.40288e-05		-15.9	1.11321	8.71589e-05		-15.9	1.11321	1.30443e-05
		-10.15	1.7734	6.48047e-05		-15.9	1.13208	6.95683e-05		-15.9	1.13208	1.03468e-05
		-10.15	1.80296	4.98532e-05		-15.9	1.15094	5.50509e-05		-15.9	1.15094	8.13065e-06
		-10.15	1.83251	3.82078e-05		-15.9	1.16981	4.31993e-05		-15.9	1.16981	6.32963e-06
		-10.15	1.86207	2.91482e-05		-15.9	1.18868	3.36247e-05		-15.9	1.18868	4.88159e-06
		-10.15	1.89163	2.21223e-05		-15.9	1.20755	2.59672e-05		-15.9	1.20755	3.72969e-06
		-10.15	1.92118	1.6698e-05		-15.9	1.22642	1.9902e-05		-15.9	1.22642	2.823e-06
		-10.15	1.95074	1.25326e-05		-15.9	1.24528	1.51425e-05		-15.9	1.24528	2.11676e-06
		-10.15	1.9803	9.35272e-06		-15.9	1.26415	1.14408e-05		-15.9	1.26415	1.57238e-06
		-10.15	2.00985	6.94017e-06		-15.9	1.28302	8.5863e-06		-15.9	1.28302	1.15708e-06
		-10.15	2.03941	5.12121e-06		-15.9	1.30189	6.40298e-06		-15.9	1.30189	8.43521e-07
		-10.15	2.06897	3.75832e-06		-15.9	1.32076	4.74596e-06		-15.9	1.32076	6.09205e-07
		-10.15	2.09852	2.7434e-06		-15.9	1.33962	3.49763e-06		-15.9	1.33962	4.35895e-07
		-10.15	2.12808	1.99214e-06		-15.9	1.35849	2.56376e-06		-15.9	1.35849	3.09019e-07
		-10.15	2.15764	1.43928e-06		-15.9	1.37736	1.86973e-06		-15.9	1.37736	2.17084e-07
		-10.15	2.18719	1.03472e-06		-15.9	1.39623	1.35714e-06		-15.9	1.39623	1.51149e-07
		-10.15	2.21675	7.40293e-07		-15.9	1.41509	9.80755e-07		-15.9	1.41509	1.04344e-07
		-10.15	2.24631	5.27152e-07		-15.9	1.43396	7.05875e-07		-15.9	1.43396	7.14574e-08
		-10.15	2.27586	3.73648e-07		-15.9	1.45283	5.06133e-07		-15.9	1.45283	4.85848e-08
		-10.15	2.30542	2.63646e-07		-15.9	1.4717	3.61662e-07		-15.9	1.4717	3.28366e-08
		-10.15	2.33498	1.852e-07		-15.9	1.49057	2.57612e-07		-15.9	1.49057	2.20997e-08
		-10.15	2.36453	1.29524e-07		-15.9	1.50943	1.82965e-07		-15.9	1.50943	1.48469e-08
		-10.15	2.39409	9.0192e-08		-15.9	1.5283	1.29601e-07		-15.9	1.5283	9.98809e-09
		-10.15	2.42365	6.25335e-08		-15.9	1.54717	9.15745e-08		-15.9	1.54717	6.75393e-09
		-10.15	2.4532	4.31716e-08		-15.9	1.56604	6.45555e-08		-15.9	1.56604	4.60855e-09
		-10.15	2.48276	2.9678e-08		-15.9	1.58491	4.54087e-08		-15.9	1.58491	3.18386e-09
		-10.15	2.51232	2.03158e-08		-15.9	1.60377	3.18733e-08		-15.9	1.60377	2.23124e-09
		-10.15	2.54187	1.38484e-08		-15.9	1.62264	2.23263e-08		-15.9	1.62264	1.58593e-09
		-10.15	2.57143	9.40022e-09		-15.9	1.64151	1.56066e-08		-15.9	1.64151	1.14104e-09
		-10.15	2.60099	6.35415e-09		-15.9	1.66038	1.08866e-08		-15.9	1.66038	8.28328e-10
		-10.15	2.63054	4.27722e-09		-15.9	1.67925	7.57773e-09		-15.9	1.67925	6.04583e-10
		-10.15	2.6601	2.86719e-09		-15.9	1.69811	5.26283e-09		-15.9	1.69811	4.42254e-10
		-10.15	2.68966	1.91403e-09		-15.9	1.71698	3.64661e-09		-15.9	1.71698	3.23399e-10
		-10.15	2.71921	1.27245e-09		-15.9	1.73585	2.52058e-09		-15.9	1.73585	2.35967e-10
		-10.15	2.74877	8.42451e-10		-15.9	1.75472	1.73782e-09		-15.9	1.75472	1.71578e-10
		-10.15	2.77833	5.55474e-10		-15.9	1.77359	1.19494e-09		-15.9	1.77359	1.24228e-10
		-10.15	2.80788	3.6476e-10		-15.9	1.79245	8.19365e-10		-15.9	1.79245	8.952e-11
		-10.15	2.83744	2.38552e-10		-15.9	1.81132	5.60205e-10		-15.9	1.81132	6.41873e-11
		-10.15	2.867	1.55381e-10		-15.9	1.83019	3.81865e-10		-15.9	1.83019	4.57883e-11
		-10.15	2.89655	1.00801e-10		-15.9	1.84906	2.59491e-10		-15.9	1.84906	3.24953e-11
		-10.15	2.92611	6.51318e-11		-15.9	1.86793	1.75771e-10		-15.9	1.86793	2.2943e-11
		-10.15	2.95567	4.1917e-11		-15.9	1.88679	1.18671e-10		-15.9	1.88679	1.61161e-11
		-10.15	2.98522	2.687e-11		-15.9	1.90566	7.9853e-11		-15.9	1.90566	1.12633e-11
		-10.15	3.01478	1.71568e-11		-15.9	1.92453	5.35493e-11		-15.9	1.92453	7.83237e-12
		-10.15	3.04434	1.0912e-11		-15.9	1.9434	3.57859e-11		-15.9	1.9434	5.41946e-12
		-10.15	3.07389	6.91329e-12		-15.9	1.96226	2.38311e-11		-15.9	1.96226	3.73142e-12
		-10.15	3.10345	4.36302e-12		-15.9	1.98113	1.58138e-11		-15.9	1.98113	2.55659e-12
		-10.15	3.13301	2.74298e-12		-15.9	2	1.04561e-11		-15.9	2	1.74314e-12
		-10.15	3.16256	1.71791e-12		-15.9	2.01887	6.88869e-12		-15.9	2.01887	1.18276e-12
		-10.15	3.19212	1.07184e-12		-15.9	2.03774	4.52194e-12		-15.9	2.03774	7.98676e-13
		-10.15	3.22168	6.66231e-13		-15.9	2.0566	2.95752e-12		-15.9	2.0566	5.36737e-13
		-10.15	3.25123	4.12564e-13		-15.9	2.07547	1.92725e-12		-15.9	2.07547	3.58989e-13
		-10.15	3.28079	2.54531e-13		-15.9	2.09434	1.25127e-12		-15.9	2.09434	2.38969e-13
		-10.15	3.31035	1.56452e-13		-15.9	2.11321	8.09394e-13		-15.9	2.11321	1.58326e-13
		-10.15	3.3399	9.58132e-14		-15.9	2.13208	5.21633e-13		-15.9	2.13208	1.04407e-13
		-10.15	3.36946	5.84627e-14		-15.9	2.15094	3.34936e-13		-15.9	2.15094	6.85299e-14
		-10.15	3.39902	3.55428e-14		-15.9	2.16981	2.14263e-13		-15.9	2.16981	4.47735e-14
		-10.15	3.42857	2.15305e-14		-15.9	2.18868	1.3656e-13		-15.9	2.18868	2.91183e-14
		-10.15	3.45813	1.29955e-14		-15.9	2.20755	8.67134e-14		-15.9	2.20755	1.88507e-14
		-10.15	3.48769	7.81585e-15		-15.9	2.22642	5.48575e-14		-15.9	2.22642	1.21484e-14
		-10.15	3.51724	4.68397e-15		-15.9	2.24528	3.45758e-14		-15.9	2.24528	7.794e-15
		-10.15	3.5468	2.79714e-15		-15.9	2.26415	2.17117e-14		-15.9	2.26415	4.97809e-15
		-10.15	3.57636	1.66451e-15		-15.9	2.28302	1.35833e-14		-15.9	2.28302	3.16551e-15
		-10.15	3.60591	9.87047e-16		-15.9	2.30189	8.46644e-15		-15.9	2.30189	2.00408e-15
		-10.15	3.63547	5.8328e-16		-15.9	2.32076	5.25757e-15		-15.9	2.32076	1.26327e-15
		-10.15	3.66503	3.4349e-16		-15.9	2.33962	3.25281e-15		-15.9	2.33962	7.9287e-16
		-10.15	3.69458	2.01584e-16		-15.9	2.35849	2.00503e-15		-15.9	2.35849	4.95503e-16
		-10.15	3.72414	1.179e-16		-15.9	2.37736	1.23133e-15		-15.9	2.37736	3.08349e-16
		-10.15	3.7537	6.87219e-17		-15.9	2.39623	7.53393e-16		-15.9	2.39623	1.91077e-16
		-10.15	3.78325	3.99221e-17		-15.9	2.41509	4.59264e-16		-15.9	2.41509	1.17912e-16
		-10.15	3.81281	2.31142e-17		-15.9	2.43396	2.78932e-16		-15.9	2.43396	7.24603e-17
		-10.15	3.84237	1.33384e-17		-15.9	2.45283	1.68784e-16		-15.9	2.45283	4.43459e-17
		-10.15	3.87192	7.67181e-18		-15.9	2.4717	1.01757e-16		-15.9	2.4717	2.7029e-17
		-10.15	3.90148	4.39825e-18		-15.9	2.49057	6.11226e-17		-15.9	2.49057	1.64074e-17
		-10.15	3.93103	2.51342e-18		-15.9	2.50943	3.65798e-17		-15.9	2.50943	9.91964e-18
		-10.15	3.96059	1.43176e-18		-15.9	2.5283	2.18116e-17		-15.9	2.5283	5.97324e-18
		-10.15	3.99015	8.13049e-19		-15.9	2.54717	1.29581e-17		-15.9	2.54717	3.58255e-18
		-10.15	4.0197	4.60284e-19		-15.9	2.56604	7.67024e-18		-15.9	2.56604	2.14019e-18
		-10.15	4.04926	2.5979e-19		-15.9	2.58491	4.52366e-18		-15.9	2.58491	1.27351e-18
		-10.15	4.07882	1.46196e-19		-15.9	2.60377	2.6582e-18		-15.9	2.60377	7.5483e-19
		-10.15	4.10837	8.20339e-20		-15.9	2.62264	1.55634e-18		-15.9	2.62264	4.45658e-19
		-10.15	4.13793	4.59023e-20		-15.9	2.64151	9.07915e-19		-15.9	2.64151	2.62101e-19
		-10.15	4.16749	2.56151e-20		-15.9	2.66038	5.27729e-19		-15.9	2.66038	1.53553e-19
		-10.15	4.19704	1.42567e-20		-15.9	2.67925	3.05636e-19		-15.9	2.67925	8.96138e-20
		-10.15	4.2266	7.91504e-21		-15.9	2.69811	1.76372e-19		-15.9	2.69811	5.20989e-20
		-10.15	4.25616	4.38374e-21		-15.9	2.71698	1.01411e-19		-15.9	2.71698	3.01734e-20
		-10.15	4.28571	2.42242e-21		-15.9	2.73585	5.81008e-20		-15.9	2.73585	1.74088e-20
		-10.15	4.31527	1.33575e-21		-15.9	2.75472	3.31678e-20		-15.9	2.75472	1.00061e-20
		-10.15	4.34483	7.35066e-22		-15.9	2.77359	1.88666e-20		-15.9	2.77359	5.72957e-21
		-10.15	4.37438	4.03754e-22		-15.9	2.79245	1.06934e-20		-15.9	2.79245	3.26845e-21
		-10.15	4.40394	2.21389e-22		-15.9	2.81132	6.03927e-21		-15.9	2.81132	1.85751e-21
		-10.15	4.4335	1.212e-22		-15.9	2.83019	3.39863e-21		-15.9	2.83019	1.0517e-21
		-10.15	4.46305	6.62539e-23		-15.9	2.84906	1.9058e-21		-15.9	2.84906	5.93242e-22
		-10.15	4.49261	3.61689e-23		-15.9	2.86793	1.06489e-21		-15.9	2.86793	3.33389e-22
		-10.15	4.52217	1.97204e-23		-15.9	2.88679	5.92912e-22		-15.9	2.88679	1.86662e-22
		-10.15	4.55172	1.07397e-23		-15.9	2.90566	3.28954e-22		-15.9	2.90566	1.04123e-22
		-10.15	4.58128	5.84232e-24		-15.9	2.92453	1.81863e-22		-15.9	2.92453	5.78669e-23
		-10.15	4.61084	3.17478e-24		-15.9	2.9434	1.00188e-22		-15.9	2.9434	3.20411e-23
		-10.15	4.64039	1.72336e-24		-15.9	2.96226	5.49989e-23		-15.9	2.96226	1.76759e-23
		-10.15	4.66995	9.34473e-25		-15.9	2.98113	3.00857e-23		-15.9	2.98113	9.71529e-24
		-10.15	4.69951	5.06128e-25		-15.9	3	1.63998e-23		-15.9	3	5.32025e-24
		-10.15	4.72906	2.73794e-25		-15.9	3.01887	8.90814e-24		-15.9	3.01887	2.90278e-24
		-10.15	4.75862	1.47916e-25		-15.9	3.03774	4.8218e-24		-15.9	3.03774	1.57798e-24
		-10.15	4.78818	7.97955e-26		-15.9	3.0566	2.6008e-24		-15.9	3.0566	8.54674e-25
		-10.15	4.81773	4.29793e-26		-15.9	3.07547	1.39792e-24		-15.9	3.07547	4.61223e-25
		-10.15	4.84729	2.31096e-26		-15.9	3.09434	7.48746e-25		-15.9	3.09434	2.4799e-25
		-10.15	4.87685	1.24025e-26		-15.9	3.11321	3.99638e-25		-15.9	3.11321	1.32854e-25
		-10.15	4.9064	6.6427e-27		-15.9	3.13208	2.12559e-25		-15.9	3.13208	7.09142e-26
		-10.15	4.93596	3.55e-27		-15.9	3.15094	1.12661e-25		-15.9	3.15094	3.77147e-26
		-10.15	4.96552	1.89276e-27		-15.9	3.16981	5.95045e-26		-15.9	3.16981	1.99853e-26
		-10.15	4.99507	1.00666e-27		-15.9	3.18868	3.13191e-26		-15.9	3.18868	1.0552e-26
		-10.15	5.02463	5.3398e-28		-15.9	3.20755	1.64268e-26		-15.9	3.20755	5.55112e-27
		-10.15	5.05419	2.82469e-28		-15.9	3.22642	8.58585e-27		-15.9	3.22642	2.90975e-27
		-10.15	5.08374	1.48993e-28		-15.9	3.24528	4.47196e-27		-15.9	3.24528	1.5197e-27
		-10.15	5.1133	7.83543e-29		-15.9	3.26415	2.32113e-27		-15.9	3.26415	7.90843e-28
		-10.15	5.14286	4.10788e-29		-15.9	3.28302	1.20057e-27		-15.9	3.28302	4.10066e-28
		-10.15	5.17241	2.1468e-29		-15.9	3.30189	6.18817e-28		-15.9	3.30189	2.11861e-28
		-10.15	5.20197	1.11828e-29		-15.9	3.32076	3.17852e-28		-15.9	3.32076	1.09064e-28
		-10.15	5.23153	5.80578e-30		-15.9	3.33962	1.62696e-28		-15.9	3.33962	5.5943e-29
		-10.15	5.26108	3.00398e-30		-15.9	3.35849	8.29878e-29		-15.9	3.35849	2.85922e-29
		-10.15	5.29064	1.54894e-30		-15.9	3.37736	4.21833e-29		-15.9	3.37736	1.45609e-29
		-10.15	5.3202	7.9589e-31		-15.9	3.39623	2.13676e-29		-15.9	3.39623	7.38867e-30
		-10.15	5.34975	4.07505e-31		-15.9	3.41509	1.0786e-29		-15.9	3.41509	3.73581e-30
		-10.15	5.37931	2.07903e-31		-15.9	3.43396	5.42565e-30		-15.9	3.43396	1.88211e-30
		-10.15	5.40887	1.05687e-31		-15.9	3.45283	2.71977e-30		-15.9	3.45283	9.44817e-31
		-10.15	5.43842	5.35304e-32		-15.9	3.4717	1.35863e-30		-15.9	3.4717	4.726e-31
		-10.15	5.46798	2.70143e-32		-15.9	3.49057	6.7633e-31		-15.9	3.49057	2.3555e-31
		-10.15	5.49754	1.35828e-32		-15.9	3.50943	3.35509e-31		-15.9	3.50943	1.16982e-31
		-10.15	5.52709	6.80428e-33		-15.9	3.5283	1.65858e-31		-15.9	3.5283	5.78896e-32
		-10.15	5.55665	3.39598e-33		-15.9	3.54717	8.17068e-32		-15.9	3.54717	2.85449e-32
		-10.15	5.58621	1.68863e-33		-15.9	3.56604	4.01113e-32		-15.9	3.56604	1.40251e-32
		-10.15	5.61576	8.36543e-34		-15.9	3.58491	1.96229e-32		-15.9	3.58491	6.86643e-33
		-10.15	5.64532	4.12877e-34		-15.9	3.60377	9.56636e-33		-15.9	3.60377	3.3497e-33
		-10.15	5.67488	2.03016e-34		-15.9	3.62264	4.64747e-33		-15.9	3.62264	1.62829e-33
		-10.15	5.70443	9.9453e-35		-15.9	3.64151	2.24995e-33		-15.9	3.64151	7.88694e-34
		-10.15	5.73399	4.85377e-35		-15.9	3.66038	1.08546e-33		-15.9	3.66038	3.8066e-34
		-10.15	5.76355	2.36002e-35		-15.9	3.67925	5.21848e-34		-15.9	3.67925	1.83071e-34
		-10.15	5.7931	1.14321e-35		-15.9	3.69811	2.50011e-34		-15.9	3.69811	8.77311e-35
		-10.15	5.82266	5.51711e-36		-15.9	3.71698	1.1936e-34		-15.9	3.71698	4.18931e-35
		-10.15	5.85222	2.6526e-36		-15.9	3.73585	5.67861e-35		-15.9	3.73585	1.99336e-35
		-10.15	5.88177	1.2706e-36		-15.9	3.75472	2.69222e-35		-15.9	3.75472	9.45116e-36
		-10.15	5.91133	6.06345e-37		-15.9	3.77359	1.27193e-35		-15.9	3.77359	4.46519e-36
		-10.15	5.94089	2.88277e-37		-15.9	3.79245	5.98827e-36		-15.9	3.79245	2.10209e-36
		-10.15	5.97044	1.36546e-37		-15.9	3.81132	2.80945e-36		-15.9	3.81132	9.861e-37
		-10.15	6	6.4436e-38		-15.9	3.83019	1.31348e-36		-15.9	3.83019	4.60943e-37
		-10.1	0	0.04634		-15.9	3.84906	6.11944e-37		-15.9	3.84906	2.147e-37
		-10.1	0.02956	0.11156		-15.9	3.86793	2.84106e-37		-15.9	3.86793	9.96498e-38
		-10.1	0.05911	0.15322		-15.9	3.88679	1.31441e-37		-15.9	3.88679	4.60872e-38
		-10.1	0.08867	0.1795		-15.9	3.90566	6.05988e-38		-15.9	3.90566	2.12395e-38
		-10.1	0.11823	0.19634		-15.9	3.92453	2.78406e-38		-15.9	3.92453	9.75367e-39
		-10.1	0.14778	0.20705		-15.9	3.9434	1.2746e-38		-15.9	3.9434	4.46327e-39
		-10.1	0.17734	0.21359		-15.9	3.96226	5.815e-39		-15.9	3.96226	2.03517e-39
		-10.1	0.2069	0.21653		-15.9	3.98113	2.64367e-39		-15.9	3.98113	9.24718e-40
		-10.1	0.23645	0.21529		-15.9	4	1.19769e-39		-15.9	4	4.18679e-40
		-10.1	0.26601	0.20881		-15.9	4.01887	5.40705e-40		-15.9	4.01887	1.88893e-40
		-10.1	0.29557	0.19645		-15.9	4.03774	2.43252e-40		-15.9	4.03774	8.49209e-41
		-10.1	0.32512	0.17851		-15.9	4.0566	1.09052e-40		-15.9	4.0566	3.80432e-41
		-10.1	0.35468	0.15647		-15.9	4.07547	4.87179e-41		-15.9	4.07547	1.69826e-41
		-10.1	0.38424	0.13284		-15.9	4.09434	2.16882e-41		-15.9	4.09434	7.55435e-42
		-10.1	0.41379	0.11065		-15.9	4.11321	9.62134e-42		-15.9	4.11321	3.34854e-42
		-10.1	0.44335	0.09258		-15.9	4.13208	4.25331e-42		-15.9	4.13208	1.47904e-42
		-10.1	0.47291	0.0798		-15.9	4.15094	1.87368e-42		-15.9	4.15094	6.50984e-43
		-10.1	0.50246	0.07116		-15.9	4.16981	8.22514e-43		-15.9	4.16981	2.85514e-43
		-10.1	0.53202	0.06402		-15.9	4.18868	3.59806e-43		-15.9	4.18868	1.24782e-43
		-10.1	0.56158	0.05619		-15.9	4.20755	1.56845e-43		-15.9	4.20755	5.43433e-44
		-10.1	0.59113	0.04701		-15.9	4.22642	6.8132e-44		-15.9	4.22642	2.35835e-44
		-10.1	0.62069	0.03764		-15.9	4.24528	2.94923e-44		-15.9	4.24528	1.01985e-44
		-10.1	0.65025	0.0311		-15.9	4.26415	1.27216e-44		-15.9	4.26415	4.39478e-45
		-10.1	0.6798	0.03088		-15.9	4.28302	5.46833e-45		-15.9	4.28302	1.88715e-45
		-10.1	0.70936	0.03643		-15.9	4.30189	2.3423e-45		-15.9	4.30189	8.07506e-46
		-10.1	0.73892	0.04392		-15.9	4.32076	9.99787e-46		-15.9	4.32076	3.44315e-46
		-10.1	0.76847	0.05065		-15.9	4.33962	4.25254e-46		-15.9	4.33962	1.46297e-46
		-10.1	0.79803	0.05541		-15.9	4.35849	1.80246e-46		-15.9	4.35849	6.19424e-47
		-10.1	0.82759	0.05789		-15.9	4.37736	7.61307e-47		-15.9	4.37736	2.61344e-47
		-10.1	0.85714	0.0582		-15.9	4.39623	3.20427e-47		-15.9	4.39623	1.09877e-47
		-10.1	0.8867	0.05668		-15.9	4.41509	1.34393e-47		-15.9	4.41509	4.60338e-48
		-10.1	0.91626	0.05377		-15.9	4.43396	5.6169e-48		-15.9	4.43396	1.92184e-48
		-10.1	0.94581	0.0499		-15.9	4.45283	2.33935e-48		-15.9	4.45283	7.99527e-49
		-10.1	0.97537	0.04543		-15.9	4.4717	9.70884e-49		-15.9	4.4717	3.31453e-49
		-10.1	1.00493	0.04067		-15.9	4.49057	4.01528e-49		-15.9	4.49057	1.36925e-49
		-10.1	1.03448	0.03586		-15.9	4.50943	1.65478e-49		-15.9	4.50943	5.63665e-50
		-10.1	1.06404	0.03116		-15.9	4.5283	6.7958e-50		-15.9	4.5283	2.31224e-50
		-10.1	1.0936	0.02669		-15.9	4.54717	2.78109e-50		-15.9	4.54717	9.45192e-51
		-10.1	1.12315	0.02255		-15.9	4.56604	1.13414e-50		-15.9	4.56604	3.8502e-51
		-10.1	1.15271	0.01878		-15.9	4.58491	4.60884e-51		-15.9	4.58491	1.56286e-51
		-10.1	1.18227	0.01542		-15.9	4.60377	1.86635e-51		-15.9	4.60377	6.32173e-52
		-10.1	1.21182	0.01248		-15.9	4.62264	7.53128e-52		-15.9	4.62264	2.54816e-52
		-10.1	1.24138	0.00996		-15.9	4.64151	3.02844e-52		-15.9	4.64151	1.02351e-52
		-10.1	1.27094	0.00784		-15.9	4.66038	1.21352e-52		-15.9	4.66038	4.09674e-53
		-10.1	1.30049	0.00609		-15.9	4.67925	4.84559e-53		-15.9	4.67925	1.63403e-53
		-10.1	1.33005	0.00468		-15.9	4.69811	1.92807e-53		-15.9	4.69811	6.49472e-54
		-10.1	1.35961	0.00355		-15.9	4.71698	7.64492e-54		-15.9	4.71698	2.57239e-54
		-10.1	1.38916	0.00267		-15.9	4.73585	3.02064e-54		-15.9	4.73585	1.0153e-54
		-10.1	1.41872	0.00199		-15.9	4.75472	1.18932e-54		-15.9	4.75472	3.99325e-55
		-10.1	1.44828	0.00147		-15.9	4.77359	4.66631e-55		-15.9	4.77359	1.56509e-55
		-10.1	1.47783	0.00109		-15.9	4.79245	1.82441e-55		-15.9	4.79245	6.11265e-56
		-10.1	1.50739	0.000805771		-15.9	4.81132	7.10799e-56		-15.9	4.81132	2.37903e-56
		-10.1	1.53695	0.000597904		-15.9	4.83019	2.75959e-56		-15.9	4.83019	9.22673e-57
		-10.1	1.5665	0.000446412		-15.9	4.84906	1.06762e-56		-15.9	4.84906	3.56595e-57
		-10.1	1.59606	0.000335988		-15.9	4.86793	4.1159e-57		-15.9	4.86793	1.37336e-57
		-10.1	1.62562	0.000255058		-15.9	4.88679	1.5812e-57		-15.9	4.88679	5.27072e-58
		-10.1	1.65517	0.000195143		-15.9	4.90566	6.05317e-58		-15.9	4.90566	2.01575e-58
		-10.1	1.68473	0.000150208		-15.9	4.92453	2.30915e-58		-15.9	4.92453	7.68214e-59
		-10.1	1.71429	0.000116053		-15.9	4.9434	8.77802e-59		-15.9	4.9434	2.91748e-59
		-10.1	1.74384	8.97866e-05		-15.9	4.96226	3.32518e-59		-15.9	4.96226	1.10411e-59
		-10.1	1.7734	6.94142e-05		-15.9	4.98113	1.25518e-59		-15.9	4.98113	4.1639e-60
		-10.1	1.80296	5.35342e-05		-15.9	5	4.72142e-60		-15.9	5	1.56482e-60
		-10.1	1.83251	4.11352e-05		-15.9	5.01887	1.76975e-60		-15.9	5.01887	5.86019e-61
		-10.1	1.86207	3.14641e-05		-15.9	5.03774	6.61037e-61		-15.9	5.03774	2.18694e-61
		-10.1	1.89163	2.39435e-05		-15.9	5.0566	2.46044e-61		-15.9	5.0566	8.13287e-62
		-10.1	1.92118	1.8121e-05		-15.9	5.07547	9.12584e-62		-15.9	5.07547	3.01391e-62
		-10.1	1.95074	1.36373e-05		-15.9	5.09434	3.37293e-62		-15.9	5.09434	1.113e-62
		-10.1	1.9803	1.02048e-05		-15.9	5.11321	1.24227e-62		-15.9	5.11321	4.09583e-63
		-10.1	2.00985	7.59308e-06		-15.9	5.13208	4.55926e-63		-15.9	5.13208	1.50199e-63
		-10.1	2.03941	5.61836e-06		-15.9	5.15094	1.66743e-63		-15.9	5.15094	5.48876e-64
		-10.1	2.06897	4.13453e-06		-15.9	5.16981	6.0768e-64		-15.9	5.16981	1.99876e-64
		-10.1	2.09852	3.0264e-06		-15.9	5.18868	2.20686e-64		-15.9	5.18868	7.25314e-65
		-10.1	2.12808	2.20379e-06		-15.9	5.20755	7.98633e-65		-15.9	5.20755	2.62284e-65
		-10.1	2.15764	1.59668e-06		-15.9	5.22642	2.88e-65		-15.9	5.22642	9.4514e-66
		-10.1	2.18719	1.15114e-06		-15.9	5.24528	1.03493e-65		-15.9	5.24528	3.39391e-66
		-10.1	2.21675	8.25946e-07		-15.9	5.26415	3.70595e-66		-15.9	5.26415	1.21446e-66
		-10.1	2.24631	5.89848e-07		-15.9	5.28302	1.3224e-66		-15.9	5.28302	4.33059e-67
		-10.1	2.27586	4.1931e-07		-15.9	5.30189	4.70215e-67		-15.9	5.30189	1.53882e-67
		-10.1	2.30542	2.96739e-07		-15.9	5.32076	1.66611e-67		-15.9	5.32076	5.4489e-68
		-10.1	2.33498	2.09069e-07		-15.9	5.33962	5.88276e-68		-15.9	5.33962	1.92268e-68
		-10.1	2.36453	1.46659e-07		-15.9	5.35849	2.06981e-68		-15.9	5.35849	6.7606e-69
		-10.1	2.39409	1.02435e-07		-15.9	5.37736	7.25692e-69		-15.9	5.37736	2.36887e-69
		-10.1	2.42365	7.12416e-08		-15.9	5.39623	2.53539e-69		-15.9	5.39623	8.27132e-70
		-10.1	2.4532	4.9337e-08		-15.9	5.41509	8.82693e-70		-15.9	5.41509	2.87797e-70
		-10.1	2.48276	3.40235e-08		-15.9	5.43396	3.06228e-70		-15.9	5.43396	9.97873e-71
		-10.1	2.51232	2.33648e-08		-15.9	5.45283	1.05865e-70		-15.9	5.45283	3.4478e-71
		-10.1	2.54187	1.59782e-08		-15.9	5.4717	3.64693e-71		-15.9	5.4717	1.18709e-71
		-10.1	2.57143	1.08813e-08		-15.9	5.49057	1.25192e-71		-15.9	5.49057	4.07291e-72
		-10.1	2.60099	7.37957e-09		-15.9	5.50943	4.28246e-72		-15.9	5.50943	1.39252e-72
		-10.1	2.63054	4.98404e-09		-15.9	5.5283	1.45976e-72		-15.9	5.5283	4.74433e-73
		-10.1	2.6601	3.35225e-09		-15.9	5.54717	4.95838e-73		-15.9	5.54717	1.61073e-73
		-10.1	2.68966	2.24545e-09		-15.9	5.56604	1.67829e-73		-15.9	5.56604	5.4494e-74
		-10.1	2.71921	1.49791e-09		-15.9	5.58491	5.66064e-74		-15.9	5.58491	1.83717e-74
		-10.1	2.74877	9.9516e-10		-15.9	5.60377	1.90254e-74		-15.9	5.60377	6.17197e-75
		-10.1	2.77833	6.58462e-10		-15.9	5.62264	6.37191e-75		-15.9	5.62264	2.06621e-75
		-10.1	2.80788	4.33916e-10		-15.9	5.64151	2.12655e-75		-15.9	5.64151	6.89285e-76
		-10.1	2.83744	2.84792e-10		-15.9	5.66038	7.07213e-76		-15.9	5.66038	2.29138e-76
		-10.1	2.867	1.86168e-10		-15.9	5.67925	2.34365e-76		-15.9	5.67925	7.5905e-77
		-10.1	2.89655	1.21212e-10		-15.9	5.69811	7.73937e-77		-15.9	5.69811	2.50563e-77
		-10.1	2.92611	7.86071e-11		-15.9	5.71698	2.54675e-77		-15.9	5.71698	8.24208e-78
		-10.1	2.95567	5.07762e-11		-15.9	5.73585	8.35092e-78		-15.9	5.73585	2.70165e-78
		-10.1	2.98522	3.26703e-11		-15.9	5.75472	2.72867e-78		-15.9	5.75472	8.82459e-79
		-10.1	3.01478	2.09387e-11		-15.9	5.77359	8.88454e-79		-15.9	5.77359	2.87232e-79
		-10.1	3.04434	1.33678e-11		-15.9	5.79245	2.88262e-79		-15.9	5.79245	9.31627e-80
		-10.1	3.07389	8.50154e-12		-15.9	5.81132	9.31979e-80		-15.9	5.81132	3.01109e-80
		-10.1	3.10345	5.38604e-12		-15.9	5.83019	3.00257e-80		-15.9	5.83019	9.69787e-81
		-10.1	3.13301	3.39928e-12		-15.9	5.84906	9.63931e-81		-15.9	5.84906	3.11244e-81
		-10.1	3.16256	2.13728e-12		-15.9	5.86793	3.08366e-81		-15.9	5.86793	9.95394e-82
		-10.1	3.19212	1.33876e-12		-15.9	5.88679	9.82998e-82		-15.9	5.88679	3.1722e-82
		-10.1	3.22168	8.35445e-13		-15.9	5.90566	3.12252e-82		-15.9	5.90566	1.00738e-82
		-10.1	3.25123	5.19422e-13		-15.9	5.92453	9.88382e-83		-15.9	5.92453	3.18787e-83
		-10.1	3.28079	3.2175e-13		-15.9	5.9434	3.11752e-83		-15.9	5.9434	1.00525e-83
		-10.1	3.31035	1.98574e-13		-15.9	5.96226	9.79852e-84		-15.9	5.96226	3.15877e-84
		-10.1	3.3399	1.22107e-13		-15.9	5.98113	3.06886e-84		-15.9	5.98113	9.89078e-85
		-10.1	3.36946	7.48141e-14		-15.9	6	9.57765e-85		-15.9	6	3.08611e-85
		-10.1	3.39902	4.56729e-14		-15.85	0	0.000235737		-15.85	0	0.03115
		-10.1	3.42857	2.77827e-14		-15.85	0.01887	0.000725604		-15.85	0.01887	0.06008
		-10.1	3.45813	1.684e-14		-15.85	0.03774	0.00167		-15.85	0.03774	0.08307
		-10.1	3.48769	1.0171e-14		-15.85	0.0566	0.00267		-15.85	0.0566	0.09801
		-10.1	3.51724	6.12149e-15		-15.85	0.07547	0.00349		-15.85	0.07547	0.10744
		-10.1	3.5468	3.67133e-15		-15.85	0.09434	0.00396		-15.85	0.09434	0.11242
		-10.1	3.57636	2.19419e-15		-15.85	0.11321	0.00403		-15.85	0.11321	0.11365
		-10.1	3.60591	1.30682e-15		-15.85	0.13208	0.00373		-15.85	0.13208	0.11173
		-10.1	3.63547	7.75638e-16		-15.85	0.15094	0.00326		-15.85	0.15094	0.10722
		-10.1	3.66503	4.58786e-16		-15.85	0.16981	0.00292		-15.85	0.16981	0.10068
		-10.1	3.69458	2.70446e-16		-15.85	0.18868	0.00296		-15.85	0.18868	0.09263
		-10.1	3.72414	1.58882e-16		-15.85	0.20755	0.00331		-15.85	0.20755	0.08357
		-10.1	3.7537	9.30269e-17		-15.85	0.22642	0.00366		-15.85	0.22642	0.07398
		-10.1	3.78325	5.4286e-17		-15.85	0.24528	0.00378		-15.85	0.24528	0.06427
		-10.1	3.81281	3.15736e-17		-15.85	0.26415	0.00357		-15.85	0.26415	0.05482
		-10.1	3.84237	1.83033e-17		-15.85	0.28302	0.00304		-15.85	0.28302	0.04595
		-10.1	3.87192	1.05759e-17		-15.85	0.30189	0.00226		-15.85	0.30189	0.03789
		-10.1	3.90148	6.09115e-18		-15.85	0.32076	0.00136		-15.85	0.32076	0.03076
		-10.1	3.93103	3.49698e-18		-15.85	0.33962	0.000457993		-15.85	0.33962	0.02464
		-10.1	3.96059	2.00132e-18		-15.85	0.35849	0.000357777		-15.85	0.35849	0.01948
		-10.1	3.99015	1.14179e-18		-15.85	0.37736	0.000973326		-15.85	0.37736	0.0152
		-10.1	4.0197	6.49418e-19		-15.85	0.39623	0.00137		-15.85	0.39623	0.0117
		-10.1	4.04926	3.68262e-19		-15.85	0.41509	0.00155		-15.85	0.41509	0.00884
		-10.1	4.07882	2.08213e-19		-15.85	0.43396	0.00154		-15.85	0.43396	0.00653
		-10.1	4.10837	1.17385e-19		-15.85	0.45283	0.00141		-15.85	0.45283	0.00468
		-10.1	4.13793	6.5993e-20		-15.85	0.4717	0.00123		-15.85	0.4717	0.00325
		-10.1	4.16749	3.70004e-20		-15.85	0.49057	0.00108		-15.85	0.49057	0.00217
		-10.1	4.19704	2.06908e-20		-15.85	0.50943	0.00101		-15.85	0.50943	0.00143
		-10.1	4.2266	1.15414e-20		-15.85	0.5283	0.00102		-15.85	0.5283	0.000956702
		-10.1	4.25616	6.42236e-21		-15.85	0.54717	0.00105		-15.85	0.54717	0.000703127
		-10.1	4.28571	3.56569e-21		-15.85	0.56604	0.00108		-15.85	0.56604	0.000571396
		-10.1	4.31527	1.97542e-21		-15.85	0.58491	0.00108		-15.85	0.58491	0.000480491
		-10.1	4.34483	1.09219e-21		-15.85	0.60377	0.00107		-15.85	0.60377	0.000394839
		-10.1	4.37438	6.02737e-22		-15.85	0.62264	0.00104		-15.85	0.62264	0.000311877
		-10.1	4.40394	3.3205e-22		-15.85	0.64151	0.001		-15.85	0.64151	0.000241654
		-10.1	4.4335	1.82637e-22		-15.85	0.66038	0.000974697		-15.85	0.66038	0.000195012
		-10.1	4.46305	1.00309e-22		-15.85	0.67925	0.000951172		-15.85	0.67925	0.000174922
		-10.1	4.49261	5.50183e-23		-15.85	0.69811	0.000934265		-15.85	0.69811	0.000172506
		-10.1	4.52217	3.014e-23		-15.85	0.71698	0.000921759		-15.85	0.71698	0.000175564
		-10.1	4.55172	1.64924e-23		-15.85	0.73585	0.000910485		-15.85	0.73585	0.00017701
		-10.1	4.58128	9.0149e-24		-15.85	0.75472	0.000897219		-15.85	0.75472	0.000174712
		-10.1	4.61084	4.92256e-24		-15.85	0.77359	0.000879222		-15.85	0.77359	0.000168895
		-10.1	4.64039	2.68522e-24		-15.85	0.79245	0.000854544		-15.85	0.79245	0.000160479
		-10.1	4.66995	1.46326e-24		-15.85	0.81132	0.000822161		-15.85	0.81132	0.000150367
		-10.1	4.69951	7.96526e-25		-15.85	0.83019	0.000781973		-15.85	0.83019	0.000139242
		-10.1	4.72906	4.33093e-25		-15.85	0.84906	0.000734686		-15.85	0.84906	0.000127583
		-10.1	4.75862	2.35194e-25		-15.85	0.86793	0.000681612		-15.85	0.86793	0.000115733
		-10.1	4.78818	1.27551e-25		-15.85	0.88679	0.000624434		-15.85	0.88679	0.000103957
		-10.1	4.81773	6.90708e-26		-15.85	0.90566	0.000564977		-15.85	0.90566	9.24738e-05
		-10.1	4.84729	3.7342e-26		-15.85	0.92453	0.000505016		-15.85	0.92453	8.14667e-05
		-10.1	4.87685	2.01524e-26		-15.85	0.9434	0.000446142		-15.85	0.9434	7.10833e-05
		-10.1	4.9064	1.08545e-26		-15.85	0.96226	0.000389675		-15.85	0.96226	6.14347e-05
		-10.1	4.93596	5.83418e-27		-15.85	0.98113	0.000336634		-15.85	0.98113	5.25954e-05
		-10.1	4.96552	3.12874e-27		-15.85	1	0.000287735		-15.85	1	4.46063e-05
		-10.1	4.99507	1.67383e-27		-15.85	1.01887	0.000243411		-15.85	1.01887	3.7478e-05
		-10.1	5.02463	8.93195e-28		-15.85	1.03774	0.000203858		-15.85	1.03774	3.11961e-05
		-10.1	5.05419	4.75351e-28		-15.85	1.0566	0.00016907		-15.85	1.0566	2.57262e-05
		-10.1	5.08374	2.52267e-28		-15.85	1.07547	0.000138887		-15.85	1.07547	2.10185e-05
		-10.1	5.1133	1.33486e-28		-15.85	1.09434	0.000113036		-15.85	1.09434	1.7013e-05
		-10.1	5.14286	7.04203e-29		-15.85	1.11321	9.11642e-05		-15.85	1.11321	1.3643e-05
		-10.1	5.17241	3.70341e-29		-15.85	1.13208	7.28769e-05		-15.85	1.13208	1.0839e-05
		-10.1	5.20197	1.9414e-29		-15.85	1.15094	5.77583e-05		-15.85	1.15094	8.53125e-06
		-10.1	5.23153	1.01438e-29		-15.85	1.16981	4.53945e-05		-15.85	1.16981	6.6524e-06
		-10.1	5.26108	5.28243e-30		-15.85	1.18868	3.53888e-05		-15.85	1.18868	5.13907e-06
		-10.1	5.29064	2.7415e-30		-15.85	1.20755	2.73728e-05		-15.85	1.20755	3.93303e-06
		-10.1	5.3202	1.41789e-30		-15.85	1.22642	2.10126e-05		-15.85	1.22642	2.98197e-06
		-10.1	5.34975	7.30765e-31		-15.85	1.24528	1.6013e-05		-15.85	1.24528	2.23982e-06
		-10.1	5.37931	3.75298e-31		-15.85	1.26415	1.21179e-05		-15.85	1.26415	1.66667e-06
		-10.1	5.40887	1.92055e-31		-15.85	1.28302	9.10909e-06		-15.85	1.28302	1.22862e-06
		-10.1	5.43842	9.79291e-32		-15.85	1.30189	6.8038e-06		-15.85	1.30189	8.97248e-07
		-10.1	5.46798	4.97538e-32		-15.85	1.32076	5.05122e-06		-15.85	1.32076	6.4915e-07
		-10.1	5.49754	2.5186e-32		-15.85	1.33962	3.72865e-06		-15.85	1.33962	4.65295e-07
		-10.1	5.52709	1.2703e-32		-15.85	1.35849	2.73755e-06		-15.85	1.35849	3.3044e-07
		-10.1	5.55665	6.38346e-33		-15.85	1.37736	1.99973e-06		-15.85	1.37736	2.32536e-07
		-10.1	5.58621	3.19602e-33		-15.85	1.39623	1.45388e-06		-15.85	1.39623	1.62183e-07
		-10.1	5.61576	1.59426e-33		-15.85	1.41509	1.05239e-06		-15.85	1.41509	1.12146e-07
		-10.1	5.64532	7.92325e-34		-15.85	1.43396	7.58679e-07		-15.85	1.43396	7.69214e-08
		-10.1	5.67488	3.9232e-34		-15.85	1.45283	5.44895e-07		-15.85	1.45283	5.23768e-08
		-10.1	5.70443	1.93538e-34		-15.85	1.4717	3.90008e-07		-15.85	1.4717	3.54465e-08
		-10.1	5.73399	9.51226e-35		-15.85	1.49057	2.78268e-07		-15.85	1.49057	2.38835e-08
		-10.1	5.76355	4.65789e-35		-15.85	1.50943	1.97969e-07		-15.85	1.50943	1.60602e-08
		-10.1	5.7931	2.27239e-35		-15.85	1.5283	1.40468e-07		-15.85	1.5283	1.08118e-08
		-10.1	5.82266	1.1045e-35		-15.85	1.54717	9.94234e-08		-15.85	1.54717	7.31446e-09
		-10.1	5.85222	5.34855e-36		-15.85	1.56604	7.02108e-08		-15.85	1.56604	4.99283e-09
		-10.1	5.88177	2.58046e-36		-15.85	1.58491	4.9474e-08		-15.85	1.58491	3.45067e-09
		-10.1	5.91133	1.24036e-36		-15.85	1.60377	3.47892e-08		-15.85	1.60377	2.41962e-09
		-10.1	5.94089	5.94007e-37		-15.85	1.62264	2.44132e-08		-15.85	1.62264	1.72142e-09
		-10.1	5.97044	2.83418e-37		-15.85	1.64151	1.70971e-08		-15.85	1.64151	1.24017e-09
		-10.1	6	1.34728e-37		-15.85	1.66038	1.19488e-08		-15.85	1.66038	9.01833e-10
		-10.05	0	0.04634		-15.85	1.67925	8.33312e-09		-15.85	1.67925	6.59567e-10
		-10.05	0.02956	0.11157		-15.85	1.69811	5.79881e-09		-15.85	1.69811	4.83558e-10
		-10.05	0.05911	0.15324		-15.85	1.71698	4.02601e-09		-15.85	1.71698	3.54447e-10
		-10.05	0.08867	0.17955		-15.85	1.73585	2.78848e-09		-15.85	1.73585	2.59258e-10
		-10.05	0.11823	0.19645		-15.85	1.75472	1.9265e-09		-15.85	1.75472	1.88985e-10
		-10.05	0.14778	0.20724		-15.85	1.77359	1.32746e-09		-15.85	1.77359	1.37176e-10
		-10.05	0.17734	0.21387		-15.85	1.79245	9.12178e-10		-15.85	1.79245	9.91001e-11
		-10.05	0.2069	0.21691		-15.85	1.81132	6.25014e-10		-15.85	1.81132	7.12356e-11
		-10.05	0.23645	0.21577		-15.85	1.83019	4.2698e-10		-15.85	1.83019	5.09443e-11
		-10.05	0.26601	0.2094		-15.85	1.84906	2.90795e-10		-15.85	1.84906	3.62454e-11
		-10.05	0.29557	0.19712		-15.85	1.86793	1.9742e-10		-15.85	1.86793	2.56552e-11
		-10.05	0.32512	0.17925		-15.85	1.88679	1.33593e-10		-15.85	1.88679	1.80667e-11
		-10.05	0.35468	0.15725		-15.85	1.90566	9.01015e-11		-15.85	1.90566	1.26585e-11
		-10.05	0.38424	0.13364		-15.85	1.92453	6.05635e-11		-15.85	1.92453	8.82492e-12
		-10.05	0.41379	0.11143		-15.85	1.9434	4.05692e-11		-15.85	1.9434	6.12182e-12
		-10.05	0.44335	0.09334		-15.85	1.96226	2.70811e-11		-15.85	1.96226	4.22581e-12
		-10.05	0.47291	0.08053		-15.85	1.98113	1.80138e-11		-15.85	1.98113	2.90279e-12
		-10.05	0.50246	0.07186		-15.85	2	1.19399e-11		-15.85	2	1.98431e-12
		-10.05	0.53202	0.06468		-15.85	2.01887	7.88561e-12		-15.85	2.01887	1.34992e-12
		-10.05	0.56158	0.05679		-15.85	2.03774	5.18924e-12		-15.85	2.03774	9.13944e-13
		-10.05	0.59113	0.04751		-15.85	2.0566	3.40248e-12		-15.85	2.0566	6.15825e-13
		-10.05	0.62069	0.03801		-15.85	2.07547	2.22283e-12		-15.85	2.07547	4.12982e-13
		-10.05	0.65025	0.03135		-15.85	2.09434	1.44686e-12		-15.85	2.09434	2.75646e-13
		-10.05	0.6798	0.03111		-15.85	2.11321	9.38332e-13		-15.85	2.11321	1.83119e-13
		-10.05	0.70936	0.03677		-15.85	2.13208	6.06304e-13		-15.85	2.13208	1.21084e-13
		-10.05	0.73892	0.04445		-15.85	2.15094	3.90325e-13		-15.85	2.15094	7.96932e-14
		-10.05	0.76847	0.05136		-15.85	2.16981	2.50358e-13		-15.85	2.16981	5.22101e-14
		-10.05	0.79803	0.0563		-15.85	2.18868	1.59991e-13		-15.85	2.18868	3.40485e-14
		-10.05	0.82759	0.05891		-15.85	2.20755	1.01865e-13		-15.85	2.20755	2.21038e-14
		-10.05	0.85714	0.05931		-15.85	2.22642	6.46181e-14		-15.85	2.22642	1.42849e-14
		-10.05	0.8867	0.05784		-15.85	2.24528	4.08393e-14		-15.85	2.24528	9.1905e-15
		-10.05	0.91626	0.05495		-15.85	2.26415	2.57157e-14		-15.85	2.26415	5.8867e-15
		-10.05	0.94581	0.05106		-15.85	2.28302	1.6133e-14		-15.85	2.28302	3.75397e-15
		-10.05	0.97537	0.04655		-15.85	2.30189	1.00839e-14		-15.85	2.30189	2.38347e-15
		-10.05	1.00493	0.04174		-15.85	2.32076	6.27968e-15		-15.85	2.32076	1.50676e-15
		-10.05	1.03448	0.03686		-15.85	2.33962	3.89625e-15		-15.85	2.33962	9.48443e-16
		-10.05	1.06404	0.03208		-15.85	2.35849	2.40855e-15		-15.85	2.35849	5.94462e-16
		-10.05	1.0936	0.02753		-15.85	2.37736	1.48342e-15		-15.85	2.37736	3.71022e-16
		-10.05	1.12315	0.02329		-15.85	2.39623	9.10279e-16		-15.85	2.39623	2.30595e-16
		-10.05	1.15271	0.01943		-15.85	2.41509	5.5653e-16		-15.85	2.41509	1.42722e-16
		-10.05	1.18227	0.01598		-15.85	2.43396	3.39007e-16		-15.85	2.43396	8.79708e-17
		-10.05	1.21182	0.01295		-15.85	2.45283	2.05748e-16		-15.85	2.45283	5.4001e-17
		-10.05	1.24138	0.01036		-15.85	2.4717	1.24415e-16		-15.85	2.4717	3.30139e-17
		-10.05	1.27094	0.00817		-15.85	2.49057	7.49581e-17		-15.85	2.49057	2.01017e-17
		-10.05	1.30049	0.00636		-15.85	2.50943	4.49965e-17		-15.85	2.50943	1.21906e-17
		-10.05	1.33005	0.00489		-15.85	2.5283	2.69126e-17		-15.85	2.5283	7.3635e-18
		-10.05	1.35961	0.00372		-15.85	2.54717	1.6038e-17		-15.85	2.54717	4.43016e-18
		-10.05	1.38916	0.0028		-15.85	2.56604	9.52285e-18		-15.85	2.56604	2.65486e-18
		-10.05	1.41872	0.00209		-15.85	2.58491	5.63387e-18		-15.85	2.58491	1.58475e-18
		-10.05	1.44828	0.00155		-15.85	2.60377	3.32103e-18		-15.85	2.60377	9.42298e-19
		-10.05	1.47783	0.00115		-15.85	2.62264	1.9506e-18		-15.85	2.62264	5.58122e-19
		-10.05	1.50739	0.000849531		-15.85	2.64151	1.14155e-18		-15.85	2.64151	3.29301e-19
		-10.05	1.53695	0.000631088		-15.85	2.66038	6.65666e-19		-15.85	2.66038	1.93548e-19
		-10.05	1.5665	0.000471733		-15.85	2.67925	3.86772e-19		-15.85	2.67925	1.13324e-19
		-10.05	1.59606	0.000355497		-15.85	2.69811	2.23921e-19		-15.85	2.69811	6.60997e-20
		-10.05	1.62562	0.000270261		-15.85	2.71698	1.29175e-19		-15.85	2.71698	3.84086e-20
		-10.05	1.65517	0.000207124		-15.85	2.73585	7.42517e-20		-15.85	2.73585	2.22339e-20
		-10.05	1.68473	0.000159736		-15.85	2.75472	4.25289e-20		-15.85	2.75472	1.28223e-20
		-10.05	1.71429	0.000123678		-15.85	2.77359	2.42724e-20		-15.85	2.77359	7.36689e-21
		-10.05	1.74384	9.59063e-05		-15.85	2.79245	1.38038e-20		-15.85	2.79245	4.21673e-21
		-10.05	1.7734	7.43257e-05		-15.85	2.81132	7.82236e-21		-15.85	2.81132	2.40461e-21
		-10.05	1.80296	5.74667e-05		-15.85	2.83019	4.41711e-21		-15.85	2.83019	1.36614e-21
		-10.05	1.83251	4.4271e-05		-15.85	2.84906	2.48543e-21		-15.85	2.84906	7.73276e-22
		-10.05	1.86207	3.39515e-05		-15.85	2.86793	1.39357e-21		-15.85	2.86793	4.36077e-22
		-10.05	1.89163	2.59049e-05		-15.85	2.88679	7.78615e-22		-15.85	2.88679	2.45011e-22
		-10.05	1.92118	1.96579e-05		-15.85	2.90566	4.33497e-22		-15.85	2.90566	1.37153e-22
		-10.05	1.95074	1.48337e-05		-15.85	2.92453	2.40504e-22		-15.85	2.92453	7.64936e-23
		-10.05	1.9803	1.113e-05		-15.85	2.9434	1.32963e-22		-15.85	2.9434	4.25059e-23
		-10.05	2.00985	8.30405e-06		-15.85	2.96226	7.32516e-23		-15.85	2.96226	2.35331e-23
		-10.05	2.03941	6.16121e-06		-15.85	2.98113	4.02143e-23		-15.85	2.98113	1.29813e-23
		-10.05	2.06897	4.54648e-06		-15.85	3	2.2e-23		-15.85	3	7.13463e-24
		-10.05	2.09852	3.33715e-06		-15.85	3.01887	1.19935e-23		-15.85	3.01887	3.90695e-24
		-10.05	2.12808	2.43684e-06		-15.85	3.03774	6.51561e-24		-15.85	3.03774	2.13168e-24
		-10.05	2.15764	1.77048e-06		-15.85	3.0566	3.52734e-24		-15.85	3.0566	1.15884e-24
		-10.05	2.18719	1.28005e-06		-15.85	3.07547	1.90295e-24		-15.85	3.07547	6.27694e-25
		-10.05	2.21675	9.21067e-07		-15.85	3.09434	1.02304e-24		-15.85	3.09434	3.38762e-25
		-10.05	2.24631	6.59674e-07		-15.85	3.11321	5.48085e-25		-15.85	3.11321	1.82166e-25
		-10.05	2.27586	4.70313e-07		-15.85	3.13208	2.92613e-25		-15.85	3.13208	9.76043e-26
		-10.05	2.30542	3.33812e-07		-15.85	3.15094	1.55679e-25		-15.85	3.15094	5.21073e-26
		-10.05	2.33498	2.35889e-07		-15.85	3.16981	8.2539e-26		-15.85	3.16981	2.77179e-26
		-10.05	2.36453	1.65969e-07		-15.85	3.18868	4.36095e-26		-15.85	3.18868	1.46911e-26
		-10.05	2.39409	1.16276e-07		-15.85	3.20755	2.29613e-26		-15.85	3.20755	7.7586e-27
		-10.05	2.42365	8.11157e-08		-15.85	3.22642	1.20478e-26		-15.85	3.22642	4.08271e-27
		-10.05	2.4532	5.63498e-08		-15.85	3.24528	6.29962e-27		-15.85	3.24528	2.14068e-27
		-10.05	2.48276	3.89818e-08		-15.85	3.26415	3.28259e-27		-15.85	3.26415	1.11839e-27
		-10.05	2.51232	2.68549e-08		-15.85	3.28302	1.70457e-27		-15.85	3.28302	5.82206e-28
		-10.05	2.54187	1.84239e-08		-15.85	3.30189	8.82084e-28		-15.85	3.30189	3.01996e-28
		-10.05	2.57143	1.25877e-08		-15.85	3.32076	4.54886e-28		-15.85	3.32076	1.56088e-28
		-10.05	2.60099	8.56483e-09		-15.85	3.33962	2.33772e-28		-15.85	3.33962	8.03868e-29
		-10.05	2.63054	5.80374e-09		-15.85	3.35849	1.19724e-28		-15.85	3.35849	4.1252e-29
		-10.05	2.6601	3.91667e-09		-15.85	3.37736	6.11037e-29		-15.85	3.37736	2.10937e-29
		-10.05	2.68966	2.6324e-09		-15.85	3.39623	3.10779e-29		-15.85	3.39623	1.07475e-29
		-10.05	2.71921	1.76205e-09		-15.85	3.41509	1.5752e-29		-15.85	3.41509	5.4565e-30
		-10.05	2.74877	1.17469e-09		-15.85	3.43396	7.95638e-30		-15.85	3.43396	2.76039e-30
		-10.05	2.77833	7.79958e-10		-15.85	3.45283	4.00493e-30		-15.85	3.45283	1.39149e-30
		-10.05	2.80788	5.1579e-10		-15.85	3.4717	2.00897e-30		-15.85	3.4717	6.98942e-31
		-10.05	2.83744	3.3973e-10		-15.85	3.49057	1.00426e-30		-15.85	3.49057	3.4983e-31
		-10.05	2.867	2.22877e-10		-15.85	3.50943	5.0029e-31		-15.85	3.50943	1.74473e-31
		-10.05	2.89655	1.45638e-10		-15.85	3.5283	2.48366e-31		-15.85	3.5283	8.67069e-32
		-10.05	2.92611	9.47917e-11		-15.85	3.54717	1.22875e-31		-15.85	3.54717	4.29375e-32
		-10.05	2.95567	6.14559e-11		-15.85	3.56604	6.05798e-32		-15.85	3.56604	2.11874e-32
		-10.05	2.98522	3.96885e-11		-15.85	3.58491	2.9764e-32		-15.85	3.58491	1.04178e-32
		-10.05	3.01478	2.55319e-11		-15.85	3.60377	1.45731e-32		-15.85	3.60377	5.10429e-33
		-10.05	3.04434	1.63617e-11		-15.85	3.62264	7.11065e-33		-15.85	3.62264	2.49204e-33
		-10.05	3.07389	1.04451e-11		-15.85	3.64151	3.45751e-33		-15.85	3.64151	1.21237e-33
		-10.05	3.10345	6.64276e-12		-15.85	3.66038	1.67538e-33		-15.85	3.66038	5.87726e-34
		-10.05	3.13301	4.20864e-12		-15.85	3.67925	8.09018e-34		-15.85	3.67925	2.83909e-34
		-10.05	3.16256	2.65646e-12		-15.85	3.69811	3.89313e-34		-15.85	3.69811	1.36661e-34
		-10.05	3.19212	1.6705e-12		-15.85	3.71698	1.86696e-34		-15.85	3.71698	6.55505e-35
		-10.05	3.22168	1.04659e-12		-15.85	3.73585	8.92206e-35		-15.85	3.73585	3.13307e-35
		-10.05	3.25123	6.53293e-13		-15.85	3.75472	4.24904e-35		-15.85	3.75472	1.49221e-35
		-10.05	3.28079	4.06301e-13		-15.85	3.77359	2.01655e-35		-15.85	3.77359	7.082e-36
		-10.05	3.31035	2.51771e-13		-15.85	3.79245	9.53723e-36		-15.85	3.79245	3.34925e-36
		-10.05	3.3399	1.55451e-13		-15.85	3.81132	4.49498e-36		-15.85	3.81132	1.57836e-36
		-10.05	3.36946	9.56347e-14		-15.85	3.83019	2.11119e-36		-15.85	3.83019	7.41195e-37
		-10.05	3.39902	5.86252e-14		-15.85	3.84906	9.88141e-37		-15.85	3.84906	3.46838e-37
		-10.05	3.42857	3.58102e-14		-15.85	3.86793	4.60896e-37		-15.85	3.86793	1.6173e-37
		-10.05	3.45813	2.17968e-14		-15.85	3.88679	2.14229e-37		-15.85	3.88679	7.51487e-38
		-10.05	3.48769	1.32206e-14		-15.85	3.90566	9.92308e-38		-15.85	3.90566	3.47955e-38
		-10.05	3.51724	7.99073e-15		-15.85	3.92453	4.58042e-38		-15.85	3.92453	1.60544e-38
		-10.05	3.5468	4.81295e-15		-15.85	3.9434	2.10695e-38		-15.85	3.9434	7.38139e-39
		-10.05	3.57636	2.88889e-15		-15.85	3.96226	9.65819e-39		-15.85	3.96226	3.38183e-39
		-10.05	3.60591	1.72805e-15		-15.85	3.98113	4.41191e-39		-15.85	3.98113	1.54397e-39
		-10.05	3.63547	1.03013e-15		-15.85	4	2.00839e-39		-15.85	4	7.02419e-40
		-10.05	3.66503	6.12001e-16		-15.85	4.01887	9.11083e-40		-15.85	4.01887	3.1844e-40
		-10.05	3.69458	3.6236e-16		-15.85	4.03774	4.11868e-40		-15.85	4.03774	1.43857e-40
		-10.05	3.72414	2.13829e-16		-15.85	4.0566	1.85544e-40		-15.85	4.0566	6.47604e-41
		-10.05	3.7537	1.2576e-16		-15.85	4.07547	8.32964e-41		-15.85	4.07547	2.9051e-41
		-10.05	3.78325	7.37178e-17		-15.85	4.09434	3.72643e-41		-15.85	4.09434	1.29864e-41
		-10.05	3.81281	4.30697e-17		-15.85	4.11321	1.6613e-41		-15.85	4.11321	5.78484e-42
		-10.05	3.84237	2.50814e-17		-15.85	4.13208	7.38061e-42		-15.85	4.13208	2.56785e-42
		-10.05	3.87192	1.45587e-17		-15.85	4.15094	3.26756e-42		-15.85	4.15094	1.13586e-42
		-10.05	3.90148	8.42358e-18		-15.85	4.16981	1.4416e-42		-15.85	4.16981	5.00673e-43
		-10.05	3.93103	4.85839e-18		-15.85	4.18868	6.33797e-43		-15.85	4.18868	2.19919e-43
		-10.05	3.96059	2.79334e-18		-15.85	4.20755	2.7768e-43		-15.85	4.20755	9.62605e-44
		-10.05	3.99015	1.60107e-18		-15.85	4.22642	1.21235e-43		-15.85	4.22642	4.19867e-44
		-10.05	4.0197	9.14893e-19		-15.85	4.24528	5.27467e-44		-15.85	4.24528	1.82496e-44
		-10.05	4.04926	5.21231e-19		-15.85	4.26415	2.28692e-44		-15.85	4.26415	7.9045e-45
		-10.05	4.07882	2.96084e-19		-15.85	4.28302	9.88081e-45		-15.85	4.28302	3.41173e-45
		-10.05	4.10837	1.67708e-19		-15.85	4.30189	4.25423e-45		-15.85	4.30189	1.46742e-45
		-10.05	4.13793	9.47279e-20		-15.85	4.32076	1.82531e-45		-15.85	4.32076	6.28947e-46
		-10.05	4.16749	5.33612e-20		-15.85	4.33962	7.80436e-46		-15.85	4.33962	2.6863e-46
		-10.05	4.19704	2.99804e-20		-15.85	4.35849	3.32525e-46		-15.85	4.35849	1.14334e-46
		-10.05	4.2266	1.68018e-20		-15.85	4.37736	1.41188e-46		-15.85	4.37736	4.8493e-47
		-10.05	4.25616	9.3936e-21		-15.85	4.39623	5.97389e-47		-15.85	4.39623	2.04958e-47
		-10.05	4.28571	5.23982e-21		-15.85	4.41509	2.51885e-47		-15.85	4.41509	8.63239e-48
		-10.05	4.31527	2.91652e-21		-15.85	4.43396	1.05836e-47		-15.85	4.43396	3.6231e-48
		-10.05	4.34483	1.62008e-21		-15.85	4.45283	4.43147e-48		-15.85	4.45283	1.51535e-48
		-10.05	4.37438	8.98244e-22		-15.85	4.4717	1.84905e-48		-15.85	4.4717	6.31581e-49
		-10.05	4.40394	4.97161e-22		-15.85	4.49057	7.68841e-49		-15.85	4.49057	2.62318e-49
		-10.05	4.4335	2.74731e-22		-15.85	4.50943	3.18573e-49		-15.85	4.50943	1.08571e-49
		-10.05	4.46305	1.51596e-22		-15.85	4.5283	1.31542e-49		-15.85	4.5283	4.47796e-50
		-10.05	4.49261	8.3539e-23		-15.85	4.54717	5.41263e-50		-15.85	4.54717	1.84049e-50
		-10.05	4.52217	4.59796e-23		-15.85	4.56604	2.2194e-50		-15.85	4.56604	7.53826e-51
		-10.05	4.55172	2.52789e-23		-15.85	4.58491	9.06877e-51		-15.85	4.58491	3.07677e-51
		-10.05	4.58128	1.38835e-23		-15.85	4.60377	3.69271e-51		-15.85	4.60377	1.25142e-51
		-10.05	4.61084	7.61751e-24		-15.85	4.62264	1.4984e-51		-15.85	4.62264	5.07224e-52
		-10.05	4.64039	4.1755e-24		-15.85	4.64151	6.05891e-52		-15.85	4.64151	2.04871e-52
		-10.05	4.66995	2.28657e-24		-15.85	4.66038	2.44144e-52		-15.85	4.66038	8.24612e-53
		-10.05	4.69951	1.25091e-24		-15.85	4.67925	9.80354e-53		-15.85	4.67925	3.30754e-53
		-10.05	4.72906	6.83601e-25		-15.85	4.69811	3.92287e-53		-15.85	4.69811	1.32205e-53
		-10.05	4.75862	3.73147e-25		-15.85	4.71698	1.56426e-53		-15.85	4.71698	5.26596e-54
		-10.05	4.78818	2.03426e-25		-15.85	4.73585	6.21584e-54		-15.85	4.73585	2.09024e-54
		-10.05	4.81773	1.10746e-25		-15.85	4.75472	2.46135e-54		-15.85	4.75472	8.26801e-55
		-10.05	4.84729	6.01979e-26		-15.85	4.77359	9.71255e-55		-15.85	4.77359	3.25908e-55
		-10.05	4.87685	3.26662e-26		-15.85	4.79245	3.81924e-55		-15.85	4.79245	1.2802e-55
		-10.05	4.9064	1.76934e-26		-15.85	4.81132	1.49659e-55		-15.85	4.81132	5.01127e-56
		-10.05	4.93596	9.56419e-27		-15.85	4.83019	5.84408e-56		-15.85	4.83019	1.95482e-56
		-10.05	4.96552	5.15872e-27		-15.85	4.84906	2.27411e-56		-15.85	4.84906	7.59899e-57
		-10.05	4.99507	2.77603e-27		-15.85	4.86793	8.81844e-57		-15.85	4.86793	2.9437e-57
		-10.05	5.02463	1.49016e-27		-15.85	4.88679	3.40766e-57		-15.85	4.88679	1.13637e-57
		-10.05	5.05419	7.9782e-28		-15.85	4.90566	1.31221e-57		-15.85	4.90566	4.37155e-58
		-10.05	5.08374	4.25978e-28		-15.85	4.92453	5.03542e-58		-15.85	4.92453	1.67587e-58
		-10.05	5.1133	2.26792e-28		-15.85	4.9434	1.92554e-58		-15.85	4.9434	6.4023e-59
		-10.05	5.14286	1.20387e-28		-15.85	4.96226	7.33756e-59		-15.85	4.96226	2.43737e-59
		-10.05	5.17241	6.37087e-29		-15.85	4.98113	2.78635e-59		-15.85	4.98113	9.24687e-60
		-10.05	5.20197	3.36086e-29		-15.85	5	1.05439e-59		-15.85	5	3.4959e-60
		-10.05	5.23153	1.76726e-29		-15.85	5.01887	3.97606e-60		-15.85	5.01887	1.31708e-60
		-10.05	5.26108	9.26224e-30		-15.85	5.03774	1.49412e-60		-15.85	5.03774	4.94489e-61
		-10.05	5.29064	4.8381e-30		-15.85	5.0566	5.59505e-61		-15.85	5.0566	1.85008e-61
		-10.05	5.3202	2.51856e-30		-15.85	5.07547	2.08787e-61		-15.85	5.07547	6.89784e-62
		-10.05	5.34975	1.30655e-30		-15.85	5.09434	7.76405e-62		-15.85	5.09434	2.56287e-62
		-10.05	5.37931	6.75438e-31		-15.85	5.11321	2.8771e-62		-15.85	5.11321	9.48918e-63
		-10.05	5.40887	3.47945e-31		-15.85	5.13208	1.06244e-62		-15.85	5.13208	3.50124e-63
		-10.05	5.43842	1.78603e-31		-15.85	5.15094	3.90965e-63		-15.85	5.15094	1.28737e-63
		-10.05	5.46798	9.13508e-32		-15.85	5.16981	1.43368e-63		-15.85	5.16981	4.7171e-64
		-10.05	5.49754	4.65554e-32		-15.85	5.18868	5.23904e-64		-15.85	5.18868	1.72241e-64
		-10.05	5.52709	2.36404e-32		-15.85	5.20755	1.9078e-64		-15.85	5.20755	6.2674e-65
		-10.05	5.55665	1.19608e-32		-15.85	5.22642	6.92302e-65		-15.85	5.22642	2.27262e-65
		-10.05	5.58621	6.02954e-33		-15.85	5.24528	2.50346e-65		-15.85	5.24528	8.21215e-66
		-10.05	5.61576	3.02844e-33		-15.85	5.26415	9.0213e-66		-15.85	5.26415	2.95716e-66
		-10.05	5.64532	1.51552e-33		-15.85	5.28302	3.23951e-66		-15.85	5.28302	1.06116e-66
		-10.05	5.67488	7.55635e-34		-15.85	5.30189	1.15923e-66		-15.85	5.30189	3.79471e-67
		-10.05	5.70443	3.75376e-34		-15.85	5.32076	4.13375e-67		-15.85	5.32076	1.35227e-67
		-10.05	5.73399	1.85791e-34		-15.85	5.33962	1.46892e-67		-15.85	5.33962	4.80216e-68
		-10.05	5.76355	9.16189e-35		-15.85	5.35849	5.20159e-68		-15.85	5.35849	1.69941e-68
		-10.05	5.7931	4.50141e-35		-15.85	5.37736	1.8355e-68		-15.85	5.37736	5.99304e-69
		-10.05	5.82266	2.2035e-35		-15.85	5.39623	6.45436e-69		-15.85	5.39623	2.10613e-69
		-10.05	5.85222	1.07469e-35		-15.85	5.41509	2.26169e-69		-15.85	5.41509	7.3758e-70
		-10.05	5.88177	5.22221e-36		-15.85	5.43396	7.89759e-70		-15.85	5.43396	2.57408e-70
		-10.05	5.91133	2.52831e-36		-15.85	5.45283	2.74813e-70		-15.85	5.45283	8.95202e-71
		-10.05	5.94089	1.21959e-36		-15.85	5.4717	9.52926e-71		-15.85	5.4717	3.10247e-71
		-10.05	5.97044	5.86141e-37		-15.85	5.49057	3.29277e-71		-15.85	5.49057	1.07147e-71
		-10.05	6	2.80672e-37		-15.85	5.50943	1.13382e-71		-15.85	5.50943	3.68756e-72
		-10	0	0.04634		-15.85	5.5283	3.89052e-72		-15.85	5.5283	1.26469e-72
		-10	0.02956	0.11157		-15.85	5.54717	1.3303e-72		-15.85	5.54717	4.32231e-73
		-10	0.05911	0.15327		-15.85	5.56604	4.53287e-73		-15.85	5.56604	1.47208e-73
		-10	0.08867	0.17961		-15.85	5.58491	1.53913e-73		-15.85	5.58491	4.99614e-74
		-10	0.11823	0.19657		-15.85	5.60377	5.20783e-74		-15.85	5.60377	1.68975e-74
		-10	0.14778	0.20742		-15.85	5.62264	1.75597e-74		-15.85	5.62264	5.695e-75
		-10	0.17734	0.21414		-15.85	5.64151	5.90006e-75		-15.85	5.64151	1.91271e-75
		-10	0.2069	0.21728		-15.85	5.66038	1.97549e-75		-15.85	5.66038	6.40162e-76
		-10	0.23645	0.21625		-15.85	5.67925	6.59131e-76		-15.85	5.67925	2.13508e-76
		-10	0.26601	0.20998		-15.85	5.69811	2.19153e-76		-15.85	5.69811	7.09613e-77
		-10	0.29557	0.1978		-15.85	5.71698	7.26106e-77		-15.85	5.71698	2.35024e-77
		-10	0.32512	0.17999		-15.85	5.73585	2.39735e-77		-15.85	5.73585	7.75685e-78
		-10	0.35468	0.15804		-15.85	5.75472	7.88751e-78		-15.85	5.75472	2.55118e-78
		-10	0.38424	0.13444		-15.85	5.77359	2.58599e-78		-15.85	5.77359	8.36142e-79
		-10	0.41379	0.11222		-15.85	5.79245	8.44872e-79		-15.85	5.79245	2.73086e-79
		-10	0.44335	0.09411		-15.85	5.81132	2.75063e-79		-15.85	5.81132	8.88795e-80
		-10	0.47291	0.08127		-15.85	5.83019	8.92381e-80		-15.85	5.83019	2.8826e-80
		-10	0.50246	0.07256		-15.85	5.84906	2.885e-80		-15.85	5.84906	9.31641e-81
		-10	0.53202	0.06535		-15.85	5.86793	9.2943e-81		-15.85	5.86793	3.0005e-81
		-10	0.56158	0.05739		-15.85	5.88679	2.98376e-81		-15.85	5.88679	9.62982e-82
		-10	0.59113	0.04802		-15.85	5.90566	9.54528e-82		-15.85	5.90566	3.0798e-82
		-10	0.62069	0.03839		-15.85	5.92453	3.04291e-82		-15.85	5.92453	9.81538e-83
		-10	0.65025	0.0316		-15.85	5.9434	9.66639e-83		-15.85	5.9434	3.11725e-83
		-10	0.6798	0.03134		-15.85	5.96226	3.05996e-83		-15.85	5.96226	9.86538e-84
		-10	0.70936	0.03712		-15.85	5.98113	9.65256e-84		-15.85	5.98113	3.11125e-84
		-10	0.73892	0.04498		-15.85	6	3.0342e-84		-15.85	6	9.77766e-85
		-10	0.76847	0.05209		-15.8	0	0.000235738		-15.8	0	0.03115
		-10	0.79803	0.05719		-15.8	0.01887	0.000725625		-15.8	0.01887	0.06008
		-10	0.82759	0.05993		-15.8	0.03774	0.00167		-15.8	0.03774	0.08308
		-10	0.85714	0.06043		-15.8	0.0566	0.00267		-15.8	0.0566	0.09803
		-10	0.8867	0.05902		-15.8	0.07547	0.00349		-15.8	0.07547	0.10748
		-10	0.91626	0.05615		-15.8	0.09434	0.00396		-15.8	0.09434	0.11249
		-10	0.94581	0.05224		-15.8	0.11321	0.00403		-15.8	0.11321	0.11374
		-10	0.97537	0.0477		-15.8	0.13208	0.00374		-15.8	0.13208	0.11185
		-10	1.00493	0.04283		-15.8	0.15094	0.00327		-15.8	0.15094	0.10737
		-10	1.03448	0.03788		-15.8	0.16981	0.00293		-15.8	0.16981	0.10086
		-10	1.06404	0.03302		-15.8	0.18868	0.00297		-15.8	0.18868	0.09284
		-10	1.0936	0.02838		-15.8	0.20755	0.00332		-15.8	0.20755	0.0838
		-10	1.12315	0.02405		-15.8	0.22642	0.00367		-15.8	0.22642	0.07422
		-10	1.15271	0.0201		-15.8	0.24528	0.00379		-15.8	0.24528	0.06452
		-10	1.18227	0.01655		-15.8	0.26415	0.00358		-15.8	0.26415	0.05507
		-10	1.21182	0.01345		-15.8	0.28302	0.00305		-15.8	0.28302	0.04619
		-10	1.24138	0.01077		-15.8	0.30189	0.00228		-15.8	0.30189	0.03811
		-10	1.27094	0.00851		-15.8	0.32076	0.00137		-15.8	0.32076	0.03097
		-10	1.30049	0.00663		-15.8	0.33962	0.000462786		-15.8	0.33962	0.02482
		-10	1.33005	0.00511		-15.8	0.35849	0.000359365		-15.8	0.35849	0.01964
		-10	1.35961	0.00389		-15.8	0.37736	0.000978635		-15.8	0.37736	0.01534
		-10	1.38916	0.00293		-15.8	0.39623	0.00138		-15.8	0.39623	0.01181
		-10	1.41872	0.00219		-15.8	0.41509	0.00156		-15.8	0.41509	0.00893
		-10	1.44828	0.00163		-15.8	0.43396	0.00155		-15.8	0.43396	0.0066
		-10	1.47783	0.00121		-15.8	0.45283	0.00142		-15.8	0.45283	0.00474
		-10	1.50739	0.000895499		-15.8	0.4717	0.00124		-15.8	0.4717	0.00329
		-10	1.53695	0.000665976		-15.8	0.49057	0.00109		-15.8	0.49057	0.00221
		-10	1.5665	0.000498378		-15.8	0.50943	0.00102		-15.8	0.50943	0.00145
		-10	1.59606	0.000376044		-15.8	0.5283	0.00102		-15.8	0.5283	0.000975334
		-10	1.62562	0.000286291		-15.8	0.54717	0.00106		-15.8	0.54717	0.000717064
		-10	1.65517	0.000219774		-15.8	0.56604	0.00109		-15.8	0.56604	0.000582278
		-10	1.68473	0.000169815		-15.8	0.58491	0.0011		-15.8	0.58491	0.000489267
		-10	1.71429	0.00013176		-15.8	0.60377	0.00108		-15.8	0.60377	0.000401846
		-10	1.74384	0.000102408		-15.8	0.62264	0.00105		-15.8	0.62264	0.000317212
		-10	1.7734	7.9557e-05		-15.8	0.64151	0.00102		-15.8	0.64151	0.000245485
		-10	1.80296	6.16661e-05		-15.8	0.66038	0.000988078		-15.8	0.66038	0.000197764
		-10	1.83251	4.76286e-05		-15.8	0.67925	0.000964941		-15.8	0.67925	0.000177261
		-10	1.86207	3.6622e-05		-15.8	0.69811	0.000948601		-15.8	0.69811	0.000174986
		-10	1.89163	2.80164e-05		-15.8	0.71698	0.000936817		-15.8	0.71698	0.000178392
		-10	1.92118	2.13169e-05		-15.8	0.73585	0.000926361		-15.8	0.73585	0.000180161
		-10	1.95074	1.61287e-05		-15.8	0.75472	0.000913929		-15.8	0.75472	0.000178081
		-10	1.9803	1.21344e-05		-15.8	0.77359	0.000896698		-15.8	0.77359	0.000172374
		-10	2.00985	9.0779e-06		-15.8	0.79245	0.00087264		-15.8	0.79245	0.000163982
		-10	2.03941	6.75372e-06		-15.8	0.81132	0.000840668		-15.8	0.81132	0.00015383
		-10	2.06897	4.99735e-06		-15.8	0.83019	0.000800635		-15.8	0.83019	0.000142617
		-10	2.09852	3.6782e-06		-15.8	0.84906	0.000753226		-15.8	0.84906	0.000130833
		-10	2.12808	2.69333e-06		-15.8	0.86793	0.000699754		-15.8	0.86793	0.000118827
		-10	2.15764	1.96231e-06		-15.8	0.88679	0.000641923		-15.8	0.88679	0.00010687
		-10	2.18719	1.42274e-06		-15.8	0.90566	0.000581592		-15.8	0.90566	9.51874e-05
		-10	2.21675	1.02665e-06		-15.8	0.92453	0.000520581		-15.8	0.92453	8.39674e-05
		-10	2.24631	7.37403e-07		-15.8	0.9434	0.000460527		-15.8	0.9434	7.33633e-05
		-10	2.27586	5.27254e-07		-15.8	0.96226	0.0004028		-15.8	0.96226	6.34916e-05
		-10	2.30542	3.75322e-07		-15.8	0.98113	0.000348462		-15.8	0.98113	5.44319e-05
		-10	2.33498	2.66007e-07		-15.8	1	0.000298268		-15.8	1	4.62291e-05
		-10	2.36453	1.87721e-07		-15.8	1.01887	0.000252685		-15.8	1.01887	3.88975e-05
		-10	2.39409	1.31912e-07		-15.8	1.03774	0.000211933		-15.8	1.03774	3.24252e-05
		-10	2.42365	9.23056e-08		-15.8	1.0566	0.000176025		-15.8	1.0566	2.67797e-05
		-10	2.4532	6.43217e-08		-15.8	1.07547	0.000144816		-15.8	1.07547	2.19125e-05
		-10	2.48276	4.46359e-08		-15.8	1.09434	0.000118038		-15.8	1.09434	1.7764e-05
		-10	2.51232	3.08473e-08		-15.8	1.11321	9.53428e-05		-15.8	1.11321	1.42676e-05
		-10	2.54187	2.12306e-08		-15.8	1.13208	7.63339e-05		-15.8	1.13208	1.13533e-05
		-10	2.57143	1.45522e-08		-15.8	1.15094	6.05915e-05		-15.8	1.15094	8.95048e-06
		-10	2.60099	9.93391e-09		-15.8	1.16981	4.76952e-05		-15.8	1.16981	6.99075e-06
		-10	2.63054	6.75369e-09		-15.8	1.18868	3.72407e-05		-15.8	1.18868	5.40941e-06
		-10	2.6601	4.57296e-09		-15.8	1.20755	2.88506e-05		-15.8	1.20755	4.14689e-06
		-10	2.68966	3.08386e-09		-15.8	1.22642	2.21821e-05		-15.8	1.22642	3.14947e-06
		-10	2.71921	2.07127e-09		-15.8	1.24528	1.69312e-05		-15.8	1.24528	2.36969e-06
		-10	2.74877	1.38558e-09		-15.8	1.26415	1.28332e-05		-15.8	1.26415	1.76637e-06
		-10	2.77833	9.2318e-10		-15.8	1.28302	9.66229e-06		-15.8	1.28302	1.30439e-06
		-10	2.80788	6.12642e-10		-15.8	1.30189	7.22862e-06		-15.8	1.30189	9.54255e-07
		-10	2.83744	4.0495e-10		-15.8	1.32076	5.37529e-06		-15.8	1.32076	6.9161e-07
		-10	2.867	2.66612e-10		-15.8	1.33962	3.97429e-06		-15.8	1.33962	4.96603e-07
		-10	2.89655	1.74843e-10		-15.8	1.35849	2.92263e-06		-15.8	1.35849	3.53293e-07
		-10	2.92611	1.14214e-10		-15.8	1.37736	2.13841e-06		-15.8	1.37736	2.49049e-07
		-10	2.95567	7.4319e-11		-15.8	1.39623	1.55724e-06		-15.8	1.39623	1.73996e-07
		-10	2.98522	4.81728e-11		-15.8	1.41509	1.12905e-06		-15.8	1.41509	1.20514e-07
		-10	3.01478	3.11053e-11		-15.8	1.43396	8.15284e-07		-15.8	1.43396	8.27912e-08
		-10	3.04434	2.00083e-11		-15.8	1.45283	5.86516e-07		-15.8	1.45283	5.64567e-08
		-10	3.07389	1.28214e-11		-15.8	1.4717	4.20493e-07		-15.8	1.4717	3.82586e-08
		-10	3.10345	8.1851e-12		-15.8	1.49057	3.0052e-07		-15.8	1.49057	2.58079e-08
		-10	3.13301	5.20576e-12		-15.8	1.50943	2.14159e-07		-15.8	1.50943	1.73705e-08
		-10	3.16256	3.29859e-12		-15.8	1.5283	1.52213e-07		-15.8	1.5283	1.1702e-08
		-10	3.19212	2.0824e-12		-15.8	1.54717	1.07922e-07		-15.8	1.54717	7.92042e-09
		-10	3.22168	1.30979e-12		-15.8	1.56604	7.63443e-08		-15.8	1.56604	5.40827e-09
		-10	3.25123	8.20832e-13		-15.8	1.58491	5.38907e-08		-15.8	1.58491	3.7391e-09
		-10	3.28079	5.1254e-13		-15.8	1.60377	3.79626e-08		-15.8	1.60377	2.62327e-09
		-10	3.31035	3.18884e-13		-15.8	1.62264	2.66885e-08		-15.8	1.62264	1.86795e-09
		-10	3.3399	1.97687e-13		-15.8	1.64151	1.87251e-08		-15.8	1.64151	1.34747e-09
		-10	3.36946	1.22116e-13		-15.8	1.66038	1.31112e-08		-15.8	1.66038	9.81518e-10
		-10	3.39902	7.51672e-14		-15.8	1.67925	9.16134e-09		-15.8	1.67925	7.19289e-10
		-10	3.42857	4.61052e-14		-15.8	1.69811	6.38759e-09		-15.8	1.69811	5.28523e-10
		-10	3.45813	2.81804e-14		-15.8	1.71698	4.44361e-09		-15.8	1.71698	3.8833e-10
		-10	3.48769	1.71644e-14		-15.8	1.73585	3.08395e-09		-15.8	1.73585	2.84742e-10
		-10	3.51724	1.04184e-14		-15.8	1.75472	2.13502e-09		-15.8	1.75472	2.08081e-10
		-10	3.5468	6.30196e-15		-15.8	1.77359	1.47423e-09		-15.8	1.77359	1.51418e-10
		-10	3.57636	3.7989e-15		-15.8	1.79245	1.01518e-09		-15.8	1.79245	1.09665e-10
		-10	3.60591	2.28222e-15		-15.8	1.81132	6.97096e-10		-15.8	1.81132	7.90286e-11
		-10	3.63547	1.36641e-15		-15.8	1.83019	4.77266e-10		-15.8	1.83019	5.66597e-11
		-10	3.66503	8.15339e-16		-15.8	1.84906	3.25765e-10		-15.8	1.84906	4.04132e-11
		-10	3.69458	4.84883e-16		-15.8	1.86793	2.21659e-10		-15.8	1.86793	2.86772e-11
		-10	3.72414	2.87399e-16		-15.8	1.88679	1.50337e-10		-15.8	1.88679	2.02457e-11
		-10	3.7537	1.69782e-16		-15.8	1.90566	1.01629e-10		-15.8	1.90566	1.42211e-11
		-10	3.78325	9.99698e-17		-15.8	1.92453	6.84714e-11		-15.8	1.92453	9.93937e-12
		-10	3.81281	5.8671e-17		-15.8	1.9434	4.59746e-11		-15.8	1.9434	6.91245e-12
		-10	3.84237	3.43216e-17		-15.8	1.96226	3.07626e-11		-15.8	1.96226	4.78377e-12
		-10	3.87192	2.0013e-17		-15.8	1.98113	2.0512e-11		-15.8	1.98113	3.29451e-12
		-10	3.90148	1.16325e-17		-15.8	2	1.36288e-11		-15.8	2	2.25792e-12
		-10	3.93103	6.74001e-18		-15.8	2.01887	9.02318e-12		-15.8	2.01887	1.54005e-12
		-10	3.96059	3.89307e-18		-15.8	2.03774	5.95256e-12		-15.8	2.03774	1.0454e-12
		-10	3.99015	2.24175e-18		-15.8	2.0566	3.91275e-12		-15.8	2.0566	7.06259e-13
		-10	4.0197	1.28695e-18		-15.8	2.07547	2.56264e-12		-15.8	2.07547	4.74886e-13
		-10	4.04926	7.36619e-19		-15.8	2.09434	1.67231e-12		-15.8	2.09434	3.17811e-13
		-10	4.07882	4.2039e-19		-15.8	2.11321	1.08733e-12		-15.8	2.11321	2.11698e-13
		-10	4.10837	2.39232e-19		-15.8	2.13208	7.04404e-13		-15.8	2.13208	1.4036e-13
		-10	4.13793	1.35761e-19		-15.8	2.15094	4.54667e-13		-15.8	2.15094	9.26317e-14
		-10	4.16749	7.68343e-20		-15.8	2.16981	2.92398e-13		-15.8	2.16981	6.0853e-14
		-10	4.19704	4.3371e-20		-15.8	2.18868	1.87354e-13		-15.8	2.18868	3.97944e-14
		-10	4.2266	2.44203e-20		-15.8	2.20755	1.19608e-13		-15.8	2.20755	2.59057e-14
		-10	4.25616	1.37169e-20		-15.8	2.22642	7.60782e-14		-15.8	2.22642	1.67887e-14
		-10	4.28571	7.68723e-21		-15.8	2.24528	4.82135e-14		-15.8	2.24528	1.08317e-14
		-10	4.31527	4.29877e-21		-15.8	2.26415	3.04426e-14		-15.8	2.26415	6.95759e-15
		-10	4.34483	2.39905e-21		-15.8	2.28302	1.91514e-14		-15.8	2.28302	4.44951e-15
		-10	4.37438	1.33634e-21		-15.8	2.30189	1.2004e-14		-15.8	2.30189	2.83318e-15
		-10	4.40394	7.43082e-22		-15.8	2.32076	7.49653e-15		-15.8	2.32076	1.79622e-15
		-10	4.4335	4.12539e-22		-15.8	2.33962	4.66446e-15		-15.8	2.33962	1.13392e-15
		-10	4.46305	2.28697e-22		-15.8	2.35849	2.89168e-15		-15.8	2.35849	7.12793e-16
		-10	4.49261	1.26614e-22		-15.8	2.37736	1.78612e-15		-15.8	2.37736	4.46182e-16
		-10	4.52217	7.00141e-23		-15.8	2.39623	1.09921e-15		-15.8	2.39623	2.78129e-16
		-10	4.55172	3.86735e-23		-15.8	2.41509	6.7401e-16		-15.8	2.41509	1.72654e-16
		-10	4.58128	2.13405e-23		-15.8	2.43396	4.1178e-16		-15.8	2.43396	1.06739e-16
		-10	4.61084	1.17648e-23		-15.8	2.45283	2.50658e-16		-15.8	2.45283	6.57192e-17
		-10	4.64039	6.47988e-24		-15.8	2.4717	1.52025e-16		-15.8	2.4717	4.02997e-17
		-10	4.66995	3.56579e-24		-15.8	2.49057	9.18693e-17		-15.8	2.49057	2.46129e-17
		-10	4.69951	1.96037e-24		-15.8	2.50943	5.53157e-17		-15.8	2.50943	1.49722e-17
		-10	4.72906	1.07669e-24		-15.8	2.5283	3.31858e-17		-15.8	2.5283	9.07162e-18
		-10	4.75862	5.90716e-25		-15.8	2.54717	1.98373e-17		-15.8	2.54717	5.47481e-18
		-10	4.78818	3.23709e-25		-15.8	2.56604	1.18153e-17		-15.8	2.56604	3.29117e-18
		-10	4.81773	1.77159e-25		-15.8	2.58491	7.01195e-18		-15.8	2.58491	1.97077e-18
		-10	4.84729	9.68155e-26		-15.8	2.60377	4.14638e-18		-15.8	2.60377	1.17554e-18
		-10	4.87685	5.28239e-26		-15.8	2.62264	2.44308e-18		-15.8	2.62264	6.98493e-19
		-10	4.9064	2.87707e-26		-15.8	2.64151	1.43432e-18		-15.8	2.64151	4.13447e-19
		-10	4.93596	1.564e-26		-15.8	2.66038	8.39074e-19		-15.8	2.66038	2.4379e-19
		-10	4.96552	8.48425e-27		-15.8	2.67925	4.89104e-19		-15.8	2.67925	1.43206e-19
		-10	4.99507	4.59216e-27		-15.8	2.69811	2.84087e-19		-15.8	2.69811	8.3803e-20
		-10	5.02463	2.4796e-27		-15.8	2.71698	1.6442e-19		-15.8	2.71698	4.88561e-20
		-10	5.05419	1.33549e-27		-15.8	2.73585	9.48226e-20		-15.8	2.73585	2.83755e-20
		-10	5.08374	7.17371e-28		-15.8	2.75472	5.44915e-20		-15.8	2.75472	1.64188e-20
		-10	5.1133	3.84266e-28		-15.8	2.77359	3.12037e-20		-15.8	2.77359	9.46493e-21
		-10	5.14286	2.05239e-28		-15.8	2.79245	1.78052e-20		-15.8	2.79245	5.43595e-21
		-10	5.17241	1.0929e-28		-15.8	2.81132	1.01241e-20		-15.8	2.81132	3.11043e-21
		-10	5.20197	5.80173e-29		-15.8	2.83019	5.73629e-21		-15.8	2.83019	1.7732e-21
		-10	5.23153	3.07012e-29		-15.8	2.84906	3.23876e-21		-15.8	2.84906	1.00714e-21
		-10	5.26108	1.61935e-29		-15.8	2.86793	1.82222e-21		-15.8	2.86793	5.69932e-22
		-10	5.29064	8.51315e-30		-15.8	2.88679	1.02164e-21		-15.8	2.88679	3.21336e-22
		-10	5.3202	4.46043e-30		-15.8	2.90566	5.70792e-22		-15.8	2.90566	1.8051e-22
		-10	5.34975	2.32906e-30		-15.8	2.92453	3.17787e-22		-15.8	2.92453	1.01031e-22
		-10	5.37931	1.21195e-30		-15.8	2.9434	1.76311e-22		-15.8	2.9434	5.63405e-23
		-10	5.40887	6.28454e-31		-15.8	2.96226	9.74778e-23		-15.8	2.96226	3.13042e-23
		-10	5.43842	3.24738e-31		-15.8	2.98113	5.37057e-23		-15.8	2.98113	1.73302e-23
		-10	5.46798	1.67206e-31		-15.8	3	2.94866e-23		-15.8	3	9.55929e-24
		-10	5.49754	8.57869e-32		-15.8	3.01887	1.61332e-23		-15.8	3.01887	5.25379e-24
		-10	5.52709	4.38564e-32		-15.8	3.03774	8.79645e-24		-15.8	3.03774	2.87704e-24
		-10	5.55665	2.23399e-32		-15.8	3.0566	4.77958e-24		-15.8	3.0566	1.56981e-24
		-10	5.58621	1.13386e-32		-15.8	3.07547	2.58802e-24		-15.8	3.07547	8.53454e-25
		-10	5.61576	5.73412e-33		-15.8	3.09434	1.39651e-24		-15.8	3.09434	4.62323e-25
		-10	5.64532	2.88932e-33		-15.8	3.11321	7.50959e-25		-15.8	3.11321	2.49544e-25
		-10	5.67488	1.45059e-33		-15.8	3.13208	4.02429e-25		-15.8	3.13208	1.3421e-25
		-10	5.70443	7.25628e-34		-15.8	3.15094	2.14914e-25		-15.8	3.15094	7.1922e-26
		-10	5.73399	3.6166e-34		-15.8	3.16981	1.14377e-25		-15.8	3.16981	3.84043e-26
		-10	5.76355	1.79599e-34		-15.8	3.18868	6.06623e-26		-15.8	3.18868	2.04334e-26
		-10	5.7931	8.88632e-35		-15.8	3.20755	3.20628e-26		-15.8	3.20755	1.08329e-26
		-10	5.82266	4.38084e-35		-15.8	3.22642	1.68884e-26		-15.8	3.22642	5.72263e-27
		-10	5.85222	2.15184e-35		-15.8	3.24528	8.86502e-27		-15.8	3.24528	3.01227e-27
		-10	5.88177	1.05312e-35		-15.8	3.26415	4.63743e-27		-15.8	3.26415	1.57994e-27
		-10	5.91133	5.13531e-36		-15.8	3.28302	2.41758e-27		-15.8	3.28302	8.25729e-28
		-10	5.94089	2.49502e-36		-15.8	3.30189	1.25601e-27		-15.8	3.30189	4.30018e-28
		-10	5.97044	1.20782e-36		-15.8	3.32076	6.50293e-28		-15.8	3.32076	2.23146e-28
		-10	6	5.82574e-37		-15.8	3.33962	3.35532e-28		-15.8	3.33962	1.15384e-28
		-9.95	0	0.04634		-15.8	3.35849	1.72531e-28		-15.8	3.35849	5.94509e-29
		-9.95	0.02956	0.11158		-15.8	3.37736	8.8411e-29		-15.8	3.37736	3.0523e-29
		-9.95	0.05911	0.15329		-15.8	3.39623	4.51497e-29		-15.8	3.39623	1.56155e-29
		-9.95	0.08867	0.17967		-15.8	3.41509	2.29779e-29		-15.8	3.41509	7.96055e-30
		-9.95	0.11823	0.19668		-15.8	3.43396	1.1654e-29		-15.8	3.43396	4.04381e-30
		-9.95	0.14778	0.20761		-15.8	3.45283	5.89043e-30		-15.8	3.45283	2.04692e-30
		-9.95	0.17734	0.21441		-15.8	3.4717	2.96707e-30		-15.8	3.4717	1.03246e-30
		-9.95	0.2069	0.21765		-15.8	3.49057	1.48941e-30		-15.8	3.49057	5.18928e-31
		-9.95	0.23645	0.21672		-15.8	3.50943	7.45094e-31		-15.8	3.50943	2.59901e-31
		-9.95	0.26601	0.21056		-15.8	3.5283	3.71462e-31		-15.8	3.5283	1.2971e-31
		-9.95	0.29557	0.19847		-15.8	3.54717	1.84555e-31		-15.8	3.54717	6.45067e-32
		-9.95	0.32512	0.18074		-15.8	3.56604	9.13785e-32		-15.8	3.56604	3.19672e-32
		-9.95	0.35468	0.15883		-15.8	3.58491	4.50889e-32		-15.8	3.58491	1.5786e-32
		-9.95	0.38424	0.13524		-15.8	3.60377	2.21718e-32		-15.8	3.60377	7.76797e-33
		-9.95	0.41379	0.11302		-15.8	3.62264	1.08652e-32		-15.8	3.62264	3.80903e-33
		-9.95	0.44335	0.09488		-15.8	3.64151	5.30621e-33		-15.8	3.64151	1.86119e-33
		-9.95	0.47291	0.08202		-15.8	3.66038	2.58247e-33		-15.8	3.66038	9.0623e-34
		-9.95	0.50246	0.07328		-15.8	3.67925	1.25254e-33		-15.8	3.67925	4.39702e-34
		-9.95	0.53202	0.06602		-15.8	3.69811	6.05414e-34		-15.8	3.69811	2.12594e-34
		-9.95	0.56158	0.058		-15.8	3.71698	2.91621e-34		-15.8	3.71698	1.02427e-34
		-9.95	0.59113	0.04853		-15.8	3.73585	1.39987e-34		-15.8	3.73585	4.91763e-35
		-9.95	0.62069	0.03877		-15.8	3.75472	6.69675e-35		-15.8	3.75472	2.35272e-35
		-9.95	0.65025	0.03186		-15.8	3.77359	3.19259e-35		-15.8	3.77359	1.12166e-35
		-9.95	0.6798	0.03157		-15.8	3.79245	1.51679e-35		-15.8	3.79245	5.32876e-36
		-9.95	0.70936	0.03747		-15.8	3.81132	7.18143e-36		-15.8	3.81132	2.52272e-36
		-9.95	0.73892	0.04552		-15.8	3.83019	3.38843e-36		-15.8	3.83019	1.19011e-36
		-9.95	0.76847	0.05282		-15.8	3.84906	1.59327e-36		-15.8	3.84906	5.59481e-37
		-9.95	0.79803	0.05809		-15.8	3.86793	7.46591e-37		-15.8	3.86793	2.62096e-37
		-9.95	0.82759	0.06098		-15.8	3.88679	3.4864e-37		-15.8	3.88679	1.22353e-37
		-9.95	0.85714	0.06157		-15.8	3.90566	1.62246e-37		-15.8	3.90566	5.69178e-38
		-9.95	0.8867	0.06022		-15.8	3.92453	7.52437e-38		-15.8	3.92453	2.63853e-38
		-9.95	0.91626	0.05737		-15.8	3.9434	3.47751e-38		-15.8	3.9434	1.21886e-38
		-9.95	0.94581	0.05345		-15.8	3.96226	1.60165e-38		-15.8	3.96226	5.61087e-39
		-9.95	0.97537	0.04888		-15.8	3.98113	7.35131e-39		-15.8	3.98113	2.57387e-39
		-9.95	1.00493	0.04395		-15.8	4	3.36251e-39		-15.8	4	1.17659e-39
		-9.95	1.03448	0.03893		-15.8	4.01887	1.53271e-39		-15.8	4.01887	5.35975e-40
		-9.95	1.06404	0.03398		-15.8	4.03774	6.96239e-40		-15.8	4.03774	2.43303e-40
		-9.95	1.0936	0.02925		-15.8	4.0566	3.15177e-40		-15.8	4.0566	1.10061e-40
		-9.95	1.12315	0.02483		-15.8	4.07547	1.42184e-40		-15.8	4.07547	4.96142e-41
		-9.95	1.15271	0.02079		-15.8	4.09434	6.39208e-41		-15.8	4.09434	2.22875e-41
		-9.95	1.18227	0.01715		-15.8	4.11321	2.86374e-41		-15.8	4.11321	9.97702e-42
		-9.95	1.21182	0.01396		-15.8	4.13208	1.27857e-41		-15.8	4.13208	4.45068e-42
		-9.95	1.24138	0.0112		-15.8	4.15094	5.68867e-42		-15.8	4.15094	1.9785e-42
		-9.95	1.27094	0.00886		-15.8	4.16981	2.52229e-42		-15.8	4.16981	8.76465e-43
		-9.95	1.30049	0.00692		-15.8	4.18868	1.11449e-42		-15.8	4.18868	3.86917e-43
		-9.95	1.33005	0.00534		-15.8	4.20755	4.90746e-43		-15.8	4.20755	1.70212e-43
		-9.95	1.35961	0.00407		-15.8	4.22642	2.15344e-43		-15.8	4.22642	7.46188e-44
		-9.95	1.38916	0.00307		-15.8	4.24528	9.41685e-44		-15.8	4.24528	3.25983e-44
		-9.95	1.41872	0.0023		-15.8	4.26415	4.1037e-44		-15.8	4.26415	1.41916e-44
		-9.95	1.44828	0.00171		-15.8	4.28302	1.78214e-44		-15.8	4.28302	6.15679e-45
		-9.95	1.47783	0.00127		-15.8	4.30189	7.71264e-45		-15.8	4.30189	2.66175e-45
		-9.95	1.50739	0.000943778		-15.8	4.32076	3.3263e-45		-15.8	4.32076	1.14676e-45
		-9.95	1.53695	0.00070265		-15.8	4.33962	1.4296e-45		-15.8	4.33962	4.92339e-46
		-9.95	1.5665	0.000526409		-15.8	4.35849	6.12302e-46		-15.8	4.35849	2.10644e-46
		-9.95	1.59606	0.000397679		-15.8	4.37736	2.61343e-46		-15.8	4.37736	8.98097e-47
		-9.95	1.62562	0.000303188		-15.8	4.39623	1.11161e-46		-15.8	4.39623	3.81584e-47
		-9.95	1.65517	0.000233127		-15.8	4.41509	4.71182e-47		-15.8	4.41509	1.61565e-47
		-9.95	1.68473	0.000180473		-15.8	4.43396	1.99031e-47		-15.8	4.43396	6.81708e-48
		-9.95	1.71429	0.000140324		-15.8	4.45283	8.37816e-48		-15.8	4.45283	2.86643e-48
		-9.95	1.74384	0.000109314		-15.8	4.4717	3.51456e-48		-15.8	4.4717	1.2011e-48
		-9.95	1.7734	8.51267e-05		-15.8	4.49057	1.46923e-48		-15.8	4.49057	5.01541e-49
		-9.95	1.80296	6.61488e-05		-15.8	4.50943	6.1207e-49		-15.8	4.50943	2.08703e-49
		-9.95	1.83251	5.12222e-05		-15.8	4.5283	2.54102e-49		-15.8	4.5283	8.65459e-50
		-9.95	1.86207	3.94881e-05		-15.8	4.54717	1.05126e-49		-15.8	4.54717	3.5765e-50
		-9.95	1.89163	3.02888e-05		-15.8	4.56604	4.33419e-50		-15.8	4.56604	1.47287e-50
		-9.95	1.92118	2.31072e-05		-15.8	4.58491	1.78074e-50		-15.8	4.58491	6.04457e-51
		-9.95	1.95074	1.75301e-05		-15.8	4.60377	7.29098e-51		-15.8	4.60377	2.47208e-51
		-9.95	1.9803	1.32241e-05		-15.8	4.62264	2.97486e-51		-15.8	4.62264	1.00752e-51
		-9.95	2.00985	9.91985e-06		-15.8	4.64151	1.2096e-51		-15.8	4.64151	4.09207e-52
		-9.95	2.03941	7.40013e-06		-15.8	4.66038	4.90131e-52		-15.8	4.66038	1.65625e-52
		-9.95	2.06897	5.4906e-06		-15.8	4.67925	1.97914e-52		-15.8	4.67925	6.68049e-53
		-9.95	2.09852	4.05234e-06		-15.8	4.69811	7.96407e-53		-15.8	4.69811	2.68526e-53
		-9.95	2.12808	2.9755e-06		-15.8	4.71698	3.19365e-53		-15.8	4.71698	1.07563e-53
		-9.95	2.15764	2.17392e-06		-15.8	4.73585	1.27625e-53		-15.8	4.73585	4.29372e-54
		-9.95	2.18719	1.58059e-06		-15.8	4.75472	5.08249e-54		-15.8	4.75472	1.70806e-54
		-9.95	2.21675	1.14378e-06		-15.8	4.77359	2.01703e-54		-15.8	4.77359	6.77129e-55
		-9.95	2.24631	8.23884e-07		-15.8	4.79245	7.97702e-55		-15.8	4.79245	2.67508e-55
		-9.95	2.27586	5.90789e-07		-15.8	4.81132	3.14387e-55		-15.8	4.81132	1.05318e-55
		-9.95	2.30542	4.21776e-07		-15.8	4.83019	1.23476e-55		-15.8	4.83019	4.13203e-56
		-9.95	2.33498	2.99811e-07		-15.8	4.84906	4.83273e-56		-15.8	4.84906	1.61557e-56
		-9.95	2.36453	2.12207e-07		-15.8	4.86793	1.88494e-56		-15.8	4.86793	6.29484e-57
		-9.95	2.39409	1.49568e-07		-15.8	4.88679	7.3265e-57		-15.8	4.88679	2.44424e-57
		-9.95	2.42365	1.04979e-07		-15.8	4.90566	2.83785e-57		-15.8	4.90566	9.45803e-58
		-9.95	2.4532	7.33782e-08		-15.8	4.92453	1.09541e-57		-15.8	4.92453	3.64718e-58
		-9.95	2.48276	5.10792e-08		-15.8	4.9434	4.21361e-58		-15.8	4.9434	1.40157e-58
		-9.95	2.51232	3.54114e-08		-15.8	4.96226	1.61521e-58		-15.8	4.96226	5.36746e-59
		-9.95	2.54187	2.44495e-08		-15.8	4.98113	6.17013e-59		-15.8	4.98113	2.04844e-59
		-9.95	2.57143	1.68125e-08		-15.8	5	2.34884e-59		-15.8	5	7.79071e-60
		-9.95	2.60099	1.15142e-08		-15.8	5.01887	8.91061e-60		-15.8	5.01887	2.95278e-60
		-9.95	2.63054	7.85384e-09		-15.8	5.03774	3.36863e-60		-15.8	5.03774	1.11528e-60
		-9.95	2.6601	5.33555e-09		-15.8	5.0566	1.26909e-60		-15.8	5.0566	4.19794e-61
		-9.95	2.68966	3.6102e-09		-15.8	5.07547	4.76459e-61		-15.8	5.07547	1.57466e-61
		-9.95	2.71921	2.43301e-09		-15.8	5.09434	1.78259e-61		-15.8	5.09434	5.88626e-62
		-9.95	2.74877	1.63314e-09		-15.8	5.11321	6.64614e-62		-15.8	5.11321	2.19276e-62
		-9.95	2.77833	1.09188e-09		-15.8	5.13208	2.46934e-62		-15.8	5.13208	8.14031e-63
		-9.95	2.80788	7.27124e-10		-15.8	5.15094	9.1429e-63		-15.8	5.15094	3.01156e-63
		-9.95	2.83744	4.82313e-10		-15.8	5.16981	3.37349e-63		-15.8	5.16981	1.1103e-63
		-9.95	2.867	3.18674e-10		-15.8	5.18868	1.24042e-63		-15.8	5.18868	4.07933e-64
		-9.95	2.89655	2.09734e-10		-15.8	5.20755	4.54516e-64		-15.8	5.20755	1.49361e-64
		-9.95	2.92611	1.37501e-10		-15.8	5.22642	1.65967e-64		-15.8	5.22642	5.44984e-65
		-9.95	2.95567	8.97984e-11		-15.8	5.24528	6.03931e-65		-15.8	5.24528	1.98166e-65
		-9.95	2.98522	5.84205e-11		-15.8	5.26415	2.19e-65		-15.8	5.26415	7.18082e-66
		-9.95	3.01478	3.78622e-11		-15.8	5.28302	7.91394e-66		-15.8	5.28302	2.59309e-66
		-9.95	3.04434	2.44456e-11		-15.8	5.30189	2.84993e-66		-15.8	5.30189	9.33167e-67
		-9.95	3.07389	1.57239e-11		-15.8	5.32076	1.02274e-66		-15.8	5.32076	3.34657e-67
		-9.95	3.10345	1.00762e-11		-15.8	5.33962	3.65754e-67		-15.8	5.33962	1.19602e-67
		-9.95	3.13301	6.43305e-12		-15.8	5.35849	1.30348e-67		-15.8	5.35849	4.25965e-68
		-9.95	3.16256	4.09198e-12		-15.8	5.37736	4.62923e-68		-15.8	5.37736	1.51185e-68
		-9.95	3.19212	2.59332e-12		-15.8	5.39623	1.63835e-68		-15.8	5.39623	5.34737e-69
		-9.95	3.22168	1.63755e-12		-15.8	5.41509	5.77821e-69		-15.8	5.41509	1.88482e-69
		-9.95	3.25123	1.03029e-12		-15.8	5.43396	2.03082e-69		-15.8	5.43396	6.62058e-70
		-9.95	3.28079	6.45889e-13		-15.8	5.45283	7.11279e-70		-15.8	5.45283	2.3175e-70
		-9.95	3.31035	4.03461e-13		-15.8	5.4717	2.48256e-70		-15.8	5.4717	8.08425e-71
		-9.95	3.3399	2.51131e-13		-15.8	5.49057	8.63471e-71		-15.8	5.49057	2.81032e-71
		-9.95	3.36946	1.55761e-13		-15.8	5.50943	2.99286e-71		-15.8	5.50943	9.73574e-72
		-9.95	3.39902	9.62701e-14		-15.8	5.5283	1.03375e-71		-15.8	5.5283	3.36107e-72
		-9.95	3.42857	5.9293e-14		-15.8	5.54717	3.55823e-72		-15.8	5.54717	1.15633e-72
		-9.95	3.45813	3.63918e-14		-15.8	5.56604	1.22051e-72		-15.8	5.56604	3.96444e-73
		-9.95	3.48769	2.22588e-14		-15.8	5.58491	4.17195e-73		-15.8	5.58491	1.35449e-73
		-9.95	3.51724	1.35676e-14		-15.8	5.60377	1.4211e-73		-15.8	5.60377	4.61175e-74
		-9.95	3.5468	8.24173e-15		-15.8	5.62264	4.82393e-74		-15.8	5.62264	1.56477e-74
		-9.95	3.57636	4.98947e-15		-15.8	5.64151	1.63179e-74		-15.8	5.64151	5.29089e-75
		-9.95	3.60591	3.01037e-15		-15.8	5.66038	5.50069e-75		-15.8	5.66038	1.78279e-75
		-9.95	3.63547	1.81018e-15		-15.8	5.67925	1.84781e-75		-15.8	5.67925	5.98641e-76
		-9.95	3.66503	1.08485e-15		-15.8	5.69811	6.18567e-76		-15.8	5.69811	2.00321e-76
		-9.95	3.69458	6.47992e-16		-15.8	5.71698	2.0635e-76		-15.8	5.71698	6.68003e-77
		-9.95	3.72414	3.85773e-16		-15.8	5.73585	6.85975e-77		-15.8	5.73585	2.21985e-77
		-9.95	3.7537	2.28909e-16		-15.8	5.75472	2.27248e-77		-15.8	5.75472	7.35124e-78
		-9.95	3.78325	1.35387e-16		-15.8	5.77359	7.50205e-78		-15.8	5.77359	2.42599e-78
		-9.95	3.81281	7.98136e-17		-15.8	5.79245	2.46801e-78		-15.8	5.79245	7.97831e-79
		-9.95	3.84237	4.69006e-17		-15.8	5.81132	8.09097e-79		-15.8	5.81132	2.61471e-79
		-9.95	3.87192	2.7472e-17		-15.8	5.83019	2.64327e-79		-15.8	5.83019	8.53939e-80
		-9.95	3.90148	1.60408e-17		-15.8	5.84906	8.60534e-80		-15.8	5.84906	2.77921e-80
		-9.95	3.93103	9.33682e-18		-15.8	5.86793	2.79178e-80		-15.8	5.86793	9.01376e-81
		-9.95	3.96059	5.41782e-18		-15.8	5.88679	9.0257e-81		-15.8	5.88679	2.91327e-81
		-9.95	3.99015	3.13414e-18		-15.8	5.90566	2.90781e-81		-15.8	5.90566	9.38309e-82
		-9.95	4.0197	1.8076e-18		-15.8	5.92453	9.3355e-82		-15.8	5.92453	3.01162e-82
		-9.95	4.04926	1.03943e-18		-15.8	5.9434	2.98672e-82		-15.8	5.9434	9.63259e-83
		-9.95	4.07882	5.95965e-19		-15.8	5.96226	9.52219e-83		-15.8	5.96226	3.07026e-83
		-9.95	4.10837	3.40729e-19		-15.8	5.98113	3.02527e-83		-15.8	5.98113	9.75206e-84
		-9.95	4.13793	1.94262e-19		-15.8	6	9.57804e-84		-15.8	6	3.08678e-84
		-9.95	4.16749	1.10457e-19		-15.75	0	0.000235738		-15.75	0	0.03115
		-9.95	4.19704	6.26417e-20		-15.75	0.01887	0.000725645		-15.75	0.01887	0.06008
		-9.95	4.2266	3.54356e-20		-15.75	0.03774	0.00167		-15.75	0.03774	0.08309
		-9.95	4.25616	1.99972e-20		-15.75	0.0566	0.00267		-15.75	0.0566	0.09805
		-9.95	4.28571	1.12591e-20		-15.75	0.07547	0.00349		-15.75	0.07547	0.10752
		-9.95	4.31527	6.32553e-21		-15.75	0.09434	0.00396		-15.75	0.09434	0.11255
		-9.95	4.34483	3.54655e-21		-15.75	0.11321	0.00403		-15.75	0.11321	0.11384
		-9.95	4.37438	1.9847e-21		-15.75	0.13208	0.00374		-15.75	0.13208	0.11197
		-9.95	4.40394	1.10872e-21		-15.75	0.15094	0.00327		-15.75	0.15094	0.10753
		-9.95	4.4335	6.18383e-22		-15.75	0.16981	0.00293		-15.75	0.16981	0.10105
		-9.95	4.46305	3.44398e-22		-15.75	0.18868	0.00298		-15.75	0.18868	0.09305
		-9.95	4.49261	1.91554e-22		-15.75	0.20755	0.00333		-15.75	0.20755	0.08403
		-9.95	4.52217	1.06416e-22		-15.75	0.22642	0.00368		-15.75	0.22642	0.07446
		-9.95	4.55172	5.90548e-23		-15.75	0.24528	0.0038		-15.75	0.24528	0.06476
		-9.95	4.58128	3.274e-23		-15.75	0.26415	0.0036		-15.75	0.26415	0.05531
		-9.95	4.61084	1.81345e-23		-15.75	0.28302	0.00306		-15.75	0.28302	0.04642
		-9.95	4.64039	1.00359e-23		-15.75	0.30189	0.00229		-15.75	0.30189	0.03833
		-9.95	4.66995	5.54932e-24		-15.75	0.32076	0.00138		-15.75	0.32076	0.03117
		-9.95	4.69951	3.0658e-24		-15.75	0.33962	0.000467654		-15.75	0.33962	0.025
		-9.95	4.72906	1.69219e-24		-15.75	0.35849	0.00036102		-15.75	0.35849	0.0198
		-9.95	4.75862	9.33096e-25		-15.75	0.37736	0.00098398		-15.75	0.37736	0.01548
		-9.95	4.78818	5.13959e-25		-15.75	0.39623	0.00139		-15.75	0.39623	0.01193
		-9.95	4.81773	2.82751e-25		-15.75	0.41509	0.00157		-15.75	0.41509	0.00903
		-9.95	4.84729	1.55342e-25		-15.75	0.43396	0.00156		-15.75	0.43396	0.00668
		-9.95	4.87685	8.52163e-26		-15.75	0.45283	0.00143		-15.75	0.45283	0.0048
		-9.95	4.9064	4.66692e-26		-15.75	0.4717	0.00125		-15.75	0.4717	0.00334
		-9.95	4.93596	2.55118e-26		-15.75	0.49057	0.0011		-15.75	0.49057	0.00224
		-9.95	4.96552	1.39183e-26		-15.75	0.50943	0.00103		-15.75	0.50943	0.00148
		-9.95	4.99507	7.57691e-27		-15.75	0.5283	0.00103		-15.75	0.5283	0.000994285
		-9.95	5.02463	4.11522e-27		-15.75	0.54717	0.00107		-15.75	0.54717	0.000731253
		-9.95	5.05419	2.22959e-27		-15.75	0.56604	0.0011		-15.75	0.56604	0.00059336
		-9.95	5.08374	1.20484e-27		-15.75	0.58491	0.00111		-15.75	0.58491	0.000498202
		-9.95	5.1133	6.49308e-28		-15.75	0.60377	0.00109		-15.75	0.60377	0.000408977
		-9.95	5.14286	3.4893e-28		-15.75	0.62264	0.00106		-15.75	0.62264	0.000322637
		-9.95	5.17241	1.86959e-28		-15.75	0.64151	0.00103		-15.75	0.64151	0.000249374
		-9.95	5.20197	9.98699e-29		-15.75	0.66038	0.001		-15.75	0.66038	0.000200547
		-9.95	5.23153	5.31822e-29		-15.75	0.67925	0.000978861		-15.75	0.67925	0.000179618
		-9.95	5.26108	2.82299e-29		-15.75	0.69811	0.000963105		-15.75	0.69811	0.000177488
		-9.95	5.29064	1.4936e-29		-15.75	0.71698	0.000952067		-15.75	0.71698	0.000181254
		-9.95	5.3202	7.87622e-30		-15.75	0.73585	0.000942458		-15.75	0.73585	0.000183356
		-9.95	5.34975	4.1394e-30		-15.75	0.75472	0.000930892		-15.75	0.75472	0.000181504
		-9.95	5.37931	2.16808e-30		-15.75	0.77359	0.000914462		-15.75	0.77359	0.000175915
		-9.95	5.40887	1.13165e-30		-15.75	0.79245	0.000891061		-15.75	0.79245	0.000167552
		-9.95	5.43842	5.88626e-31		-15.75	0.81132	0.000859532		-15.75	0.81132	0.000157363
		-9.95	5.46798	3.051e-31		-15.75	0.83019	0.000819684		-15.75	0.83019	0.000146065
		-9.95	5.49754	1.57583e-31		-15.75	0.84906	0.000772178		-15.75	0.84906	0.000134156
		-9.95	5.52709	8.11029e-32		-15.75	0.86793	0.000718326		-15.75	0.86793	0.000121994
		-9.95	5.55665	4.15924e-32		-15.75	0.88679	0.000659851		-15.75	0.88679	0.000109857
		-9.95	5.58621	2.12538e-32		-15.75	0.90566	0.000598648		-15.75	0.90566	9.79729e-05
		-9.95	5.61576	1.08218e-32		-15.75	0.92453	0.000536581		-15.75	0.92453	8.65377e-05
		-9.95	5.64532	5.49039e-33		-15.75	0.9434	0.000475336		-15.75	0.9434	7.57099e-05
		-9.95	5.67488	2.77549e-33		-15.75	0.96226	0.000416331		-15.75	0.96226	6.56115e-05
		-9.95	5.70443	1.39801e-33		-15.75	0.98113	0.000360673		-15.75	0.98113	5.63273e-05
		-9.95	5.73399	7.01633e-34		-15.75	1	0.000309158		-15.75	1	4.79064e-05
		-9.95	5.76355	3.50866e-34		-15.75	1.01887	0.000262286		-15.75	1.01887	4.03667e-05
		-9.95	5.7931	1.74825e-34		-15.75	1.03774	0.000220305		-15.75	1.03774	3.36992e-05
		-9.95	5.82266	8.6795e-35		-15.75	1.0566	0.000183247		-15.75	1.0566	2.78734e-05
		-9.95	5.85222	4.29355e-35		-15.75	1.07547	0.000150981		-15.75	1.07547	2.2842e-05
		-9.95	5.88177	2.11626e-35		-15.75	1.09434	0.000123247		-15.75	1.09434	1.85461e-05
		-9.95	5.91133	1.03933e-35		-15.75	1.11321	9.97014e-05		-15.75	1.11321	1.49191e-05
		-9.95	5.94089	5.08596e-36		-15.75	1.13208	7.99455e-05		-15.75	1.13208	1.18905e-05
		-9.95	5.97044	2.47985e-36		-15.75	1.15094	6.35559e-05		-15.75	1.15094	9.38915e-06
		-9.95	6	1.20479e-36		-15.75	1.16981	5.01064e-05		-15.75	1.16981	7.34537e-06
		-9.9	0	0.04634		-15.75	1.18868	3.91845e-05		-15.75	1.18868	5.69324e-06
		-9.9	0.02956	0.11158		-15.75	1.20755	3.04041e-05		-15.75	1.20755	4.3718e-06
		-9.9	0.05911	0.15331		-15.75	1.22642	2.34135e-05		-15.75	1.22642	3.32592e-06
		-9.9	0.08867	0.17973		-15.75	1.24528	1.78995e-05		-15.75	1.24528	2.50674e-06
		-9.9	0.11823	0.19679		-15.75	1.26415	1.35888e-05		-15.75	1.26415	1.87176e-06
		-9.9	0.14778	0.20779		-15.75	1.28302	1.02476e-05		-15.75	1.28302	1.38463e-06
		-9.9	0.17734	0.21468		-15.75	1.30189	7.67881e-06		-15.75	1.30189	1.01473e-06
		-9.9	0.2069	0.21802		-15.75	1.32076	5.71925e-06		-15.75	1.32076	7.36737e-07
		-9.9	0.23645	0.2172		-15.75	1.33962	4.23544e-06		-15.75	1.33962	5.29937e-07
		-9.9	0.26601	0.21114		-15.75	1.35849	3.11972e-06		-15.75	1.35849	3.77668e-07
		-9.9	0.29557	0.19914		-15.75	1.37736	2.28632e-06		-15.75	1.37736	2.66694e-07
		-9.9	0.32512	0.18148		-15.75	1.39623	1.66766e-06		-15.75	1.39623	1.86642e-07
		-9.9	0.35468	0.15961		-15.75	1.41509	1.21109e-06		-15.75	1.41509	1.29486e-07
		-9.9	0.38424	0.13604		-15.75	1.43396	8.75952e-07		-15.75	1.43396	8.90958e-08
		-9.9	0.41379	0.11382		-15.75	1.45283	6.31196e-07		-15.75	1.45283	6.08459e-08
		-9.9	0.44335	0.09566		-15.75	1.4717	4.53274e-07		-15.75	1.4717	4.12882e-08
		-9.9	0.47291	0.08277		-15.75	1.49057	3.24486e-07		-15.75	1.49057	2.78838e-08
		-9.9	0.50246	0.07399		-15.75	1.50943	2.31626e-07		-15.75	1.50943	1.87853e-08
		-9.9	0.53202	0.06669		-15.75	1.5283	1.64906e-07		-15.75	1.5283	1.26638e-08
		-9.9	0.56158	0.05861		-15.75	1.54717	1.1712e-07		-15.75	1.54717	8.57542e-09
		-9.9	0.59113	0.04904		-15.75	1.56604	8.29949e-08		-15.75	1.56604	5.85736e-09
		-9.9	0.62069	0.03915		-15.75	1.58491	5.86879e-08		-15.75	1.58491	4.05083e-09
		-9.9	0.65025	0.03211		-15.75	1.60377	4.14156e-08		-15.75	1.60377	2.84338e-09
		-9.9	0.6798	0.0318		-15.75	1.62264	2.91687e-08		-15.75	1.62264	2.02637e-09
		-9.9	0.70936	0.03782		-15.75	1.64151	2.05029e-08		-15.75	1.64151	1.46358e-09
		-9.9	0.73892	0.04606		-15.75	1.66038	1.4383e-08		-15.75	1.66038	1.06787e-09
		-9.9	0.76847	0.05356		-15.75	1.67925	1.00691e-08		-15.75	1.67925	7.84131e-10
		-9.9	0.79803	0.05901		-15.75	1.69811	7.0342e-09		-15.75	1.69811	5.77455e-10
		-9.9	0.82759	0.06203		-15.75	1.71698	4.90313e-09		-15.75	1.71698	4.25292e-10
		-9.9	0.85714	0.06273		-15.75	1.73585	3.40973e-09		-15.75	1.73585	3.12613e-10
		-9.9	0.8867	0.06144		-15.75	1.75472	2.36539e-09		-15.75	1.75472	2.29022e-10
		-9.9	0.91626	0.05861		-15.75	1.77359	1.63671e-09		-15.75	1.77359	1.67077e-10
		-9.9	0.94581	0.05469		-15.75	1.79245	1.12946e-09		-15.75	1.79245	1.21311e-10
		-9.9	0.97537	0.05007		-15.75	1.81132	7.77239e-10		-15.75	1.81132	8.76416e-11
		-9.9	1.00493	0.04509		-15.75	1.83019	5.33299e-10		-15.75	1.83019	6.29929e-11
		-9.9	1.03448	0.04		-15.75	1.84906	3.64818e-10		-15.75	1.84906	4.50433e-11
		-9.9	1.06404	0.03497		-15.75	1.86793	2.48789e-10		-15.75	1.86793	3.2043e-11
		-9.9	1.0936	0.03015		-15.75	1.88679	1.69121e-10		-15.75	1.88679	2.26788e-11
		-9.9	1.12315	0.02564		-15.75	1.90566	1.1459e-10		-15.75	1.90566	1.59703e-11
		-9.9	1.15271	0.0215		-15.75	1.92453	7.73834e-11		-15.75	1.92453	1.11902e-11
		-9.9	1.18227	0.01777		-15.75	1.9434	5.20808e-11		-15.75	1.9434	7.8021e-12
		-9.9	1.21182	0.01448		-15.75	1.96226	3.49313e-11		-15.75	1.96226	5.41324e-12
		-9.9	1.24138	0.01164		-15.75	1.98113	2.33476e-11		-15.75	1.98113	3.73758e-12
		-9.9	1.27094	0.00923		-15.75	2	1.55505e-11		-15.75	2	2.56819e-12
		-9.9	1.30049	0.00722		-15.75	2.01887	1.03207e-11		-15.75	2.01887	1.75622e-12
		-9.9	1.33005	0.00558		-15.75	2.03774	6.82537e-12		-15.75	2.03774	1.19526e-12
		-9.9	1.35961	0.00426		-15.75	2.0566	4.49768e-12		-15.75	2.0566	8.09623e-13
		-9.9	1.38916	0.00322		-15.75	2.07547	2.95316e-12		-15.75	2.07547	5.45828e-13
		-9.9	1.41872	0.00242		-15.75	2.09434	1.93205e-12		-15.75	2.09434	3.66262e-13
		-9.9	1.44828	0.0018		-15.75	2.11321	1.25944e-12		-15.75	2.11321	2.44626e-13
		-9.9	1.47783	0.00134		-15.75	2.13208	8.1801e-13		-15.75	2.13208	1.62629e-13
		-9.9	1.50739	0.000994475		-15.75	2.15094	5.29374e-13		-15.75	2.15094	1.0762e-13
		-9.9	1.53695	0.000741193		-15.75	2.16981	3.41338e-13		-15.75	2.16981	7.08929e-14
		-9.9	1.5665	0.000555891		-15.75	2.18868	2.19293e-13		-15.75	2.18868	4.64876e-14
		-9.9	1.59606	0.000420454		-15.75	2.20755	1.40373e-13		-15.75	2.20755	3.03467e-14
		-9.9	1.62562	0.000320994		-15.75	2.22642	8.95272e-14		-15.75	2.22642	1.97215e-14
		-9.9	1.65517	0.000247218		-15.75	2.24528	5.6891e-14		-15.75	2.24528	1.27597e-14
		-9.9	1.68473	0.000191738		-15.75	2.26415	3.60203e-14		-15.75	2.26415	8.21908e-15
		-9.9	1.71429	0.000149395		-15.75	2.28302	2.2723e-14		-15.75	2.28302	5.27118e-15
		-9.9	1.74384	0.000116645		-15.75	2.30189	1.42824e-14		-15.75	2.30189	3.36596e-15
		-9.9	1.7734	9.10544e-05		-15.75	2.32076	8.94444e-15		-15.75	2.32076	2.14013e-15
		-9.9	1.80296	7.09321e-05		-15.75	2.33962	5.58113e-15		-15.75	2.33962	1.35494e-15
		-9.9	1.83251	5.5067e-05		-15.75	2.35849	3.46984e-15		-15.75	2.35849	8.54206e-16
		-9.9	1.86207	4.25628e-05		-15.75	2.37736	2.1494e-15		-15.75	2.37736	5.36269e-16
		-9.9	1.89163	3.27332e-05		-15.75	2.39623	1.32661e-15		-15.75	2.39623	3.3527e-16
		-9.9	1.92118	2.50383e-05		-15.75	2.41509	8.15822e-16		-15.75	2.41509	2.08743e-16
		-9.9	1.95074	1.90457e-05		-15.75	2.43396	4.99885e-16		-15.75	2.43396	1.29435e-16
		-9.9	1.9803	1.44059e-05		-15.75	2.45283	3.0519e-16		-15.75	2.45283	7.99328e-17
		-9.9	2.00985	1.08355e-05		-15.75	2.4717	1.85652e-16		-15.75	2.4717	4.91638e-17
		-9.9	2.03941	8.10506e-06		-15.75	2.49057	1.12527e-16		-15.75	2.49057	3.01179e-17
		-9.9	2.06897	6.02998e-06		-15.75	2.50943	6.79594e-17		-15.75	2.50943	1.83771e-17
		-9.9	2.09852	4.4626e-06		-15.75	2.5283	4.08955e-17		-15.75	2.5283	1.11689e-17
		-9.9	2.12808	3.28576e-06		-15.75	2.54717	2.4521e-17		-15.75	2.54717	6.76148e-18
		-9.9	2.15764	2.40726e-06		-15.75	2.56604	1.46501e-17		-15.75	2.56604	4.07733e-18
		-9.9	2.18719	1.75514e-06		-15.75	2.58491	8.72139e-18		-15.75	2.58491	2.4492e-18
		-9.9	2.21675	1.27367e-06		-15.75	2.60377	5.1734e-18		-15.75	2.60377	1.46554e-18
		-9.9	2.24631	9.20054e-07		-15.75	2.62264	3.05783e-18		-15.75	2.62264	8.73578e-19
		-9.9	2.27586	6.61646e-07		-15.75	2.64151	1.80095e-18		-15.75	2.64151	5.18738e-19
		-9.9	2.30542	4.73733e-07		-15.75	2.66038	1.05692e-18		-15.75	2.66038	3.06862e-19
		-9.9	2.33498	3.37732e-07		-15.75	2.67925	6.18074e-19		-15.75	2.67925	1.8084e-19
		-9.9	2.36453	2.39756e-07		-15.75	2.69811	3.60161e-19		-15.75	2.69811	1.06172e-19
		-9.9	2.39409	1.69491e-07		-15.75	2.71698	2.0913e-19		-15.75	2.71698	6.21001e-20
		-9.9	2.42365	1.19324e-07		-15.75	2.73585	1.21004e-19		-15.75	2.73585	3.6187e-20
		-9.9	2.4532	8.36607e-08		-15.75	2.75472	6.97669e-20		-15.75	2.75472	2.10084e-20
		-9.9	2.48276	5.84176e-08		-15.75	2.77359	4.00839e-20		-15.75	2.77359	1.21513e-20
		-9.9	2.51232	4.06258e-08		-15.75	2.79245	2.2949e-20		-15.75	2.79245	7.00232e-21
		-9.9	2.54187	2.81387e-08		-15.75	2.81132	1.30928e-20		-15.75	2.81132	4.0203e-21
		-9.9	2.57143	1.94114e-08		-15.75	2.83019	7.44358e-21		-15.75	2.83019	2.29973e-21
		-9.9	2.60099	1.33372e-08		-15.75	2.84906	4.21707e-21		-15.75	2.84906	1.31069e-21
		-9.9	2.63054	9.12704e-09		-15.75	2.86793	2.3808e-21		-15.75	2.86793	7.44272e-22
		-9.9	2.6601	6.22102e-09		-15.75	2.88679	1.33944e-21		-15.75	2.88679	4.21091e-22
		-9.9	2.68966	4.2234e-09		-15.75	2.90566	7.50946e-22		-15.75	2.90566	2.37376e-22
		-9.9	2.71921	2.85587e-09		-15.75	2.92453	4.19552e-22		-15.75	2.92453	1.33327e-22
		-9.9	2.74877	1.92351e-09		-15.75	2.9434	2.33591e-22		-15.75	2.9434	7.46141e-23
		-9.9	2.77833	1.29044e-09		-15.75	2.96226	1.29605e-22		-15.75	2.96226	4.16054e-23
		-9.9	2.80788	8.62338e-10		-15.75	2.98113	7.16609e-23		-15.75	2.98113	2.31157e-23
		-9.9	2.83744	5.74008e-10		-15.75	3	3.94859e-23		-15.75	3	1.27966e-23
		-9.9	2.867	3.80599e-10		-15.75	3.01887	2.16822e-23		-15.75	3.01887	7.05858e-24
		-9.9	2.89655	2.51384e-10		-15.75	3.03774	1.1865e-23		-15.75	3.03774	3.87949e-24
		-9.9	2.92611	1.654e-10		-15.75	3.0566	6.47042e-24		-15.75	3.0566	2.12457e-24
		-9.9	2.95567	1.0841e-10		-15.75	3.07547	3.51645e-24		-15.75	3.07547	1.15933e-24
		-9.9	2.98522	7.0787e-11		-15.75	3.09434	1.90451e-24		-15.75	3.09434	6.30357e-25
		-9.9	3.01478	4.60463e-11		-15.75	3.11321	1.02795e-24		-15.75	3.11321	3.41516e-25
		-9.9	3.04434	2.98403e-11		-15.75	3.13208	5.52925e-25		-15.75	3.13208	1.84366e-25
		-9.9	3.07389	1.92659e-11		-15.75	3.15094	2.96397e-25		-15.75	3.15094	9.91745e-26
		-9.9	3.10345	1.23927e-11		-15.75	3.16981	1.5834e-25		-15.75	3.16981	5.31581e-26
		-9.9	3.13301	7.94215e-12		-15.75	3.18868	8.42989e-26		-15.75	3.18868	2.83917e-26
		-9.9	3.16256	5.07132e-12		-15.75	3.20755	4.47265e-26		-15.75	3.20755	1.51101e-26
		-9.9	3.19212	3.22643e-12		-15.75	3.22642	2.36496e-26		-15.75	3.22642	8.01303e-27
		-9.9	3.22168	2.04528e-12		-15.75	3.24528	1.24622e-26		-15.75	3.24528	4.23433e-27
		-9.9	3.25123	1.29188e-12		-15.75	3.26415	6.5446e-27		-15.75	3.26415	2.22962e-27
		-9.9	3.28079	8.13091e-13		-15.75	3.28302	3.42521e-27		-15.75	3.28302	1.16987e-27
		-9.9	3.31035	5.09934e-13		-15.75	3.30189	1.78652e-27		-15.75	3.30189	6.11652e-28
		-9.9	3.3399	3.1868e-13		-15.75	3.32076	9.28632e-28		-15.75	3.32076	3.18665e-28
		-9.9	3.36946	1.9846e-13		-15.75	3.33962	4.81058e-28		-15.75	3.33962	1.65436e-28
		-9.9	3.39902	1.23161e-13		-15.75	3.35849	2.48352e-28		-15.75	3.35849	8.55832e-29
		-9.9	3.42857	7.61672e-14		-15.75	3.37736	1.27778e-28		-15.75	3.37736	4.41179e-29
		-9.9	3.45813	4.69422e-14		-15.75	3.39623	6.55184e-29		-15.75	3.39623	2.26626e-29
		-9.9	3.48769	2.88316e-14		-15.75	3.41509	3.34801e-29		-15.75	3.41509	1.16004e-29
		-9.9	3.51724	1.76478e-14		-15.75	3.43396	1.70502e-29		-15.75	3.43396	5.91705e-30
		-9.9	3.5468	1.07656e-14		-15.75	3.45283	8.65343e-30		-15.75	3.45283	3.00753e-30
		-9.9	3.57636	6.54517e-15		-15.75	3.4717	4.37689e-30		-15.75	3.4717	1.5233e-30
		-9.9	3.60591	3.96592e-15		-15.75	3.49057	2.20628e-30		-15.75	3.49057	7.6884e-31
		-9.9	3.63547	2.39505e-15		-15.75	3.50943	1.10834e-30		-15.75	3.50943	3.86687e-31
		-9.9	3.66503	1.4416e-15		-15.75	3.5283	5.54885e-31		-15.75	3.5283	1.93802e-31
		-9.9	3.69458	8.64845e-16		-15.75	3.54717	2.76854e-31		-15.75	3.54717	9.67907e-32
		-9.9	3.72414	5.17137e-16		-15.75	3.56604	1.37662e-31		-15.75	3.56604	4.8171e-32
		-9.9	3.7537	3.08215e-16		-15.75	3.58491	6.82175e-32		-15.75	3.58491	2.38899e-32
		-9.9	3.78325	1.83102e-16		-15.75	3.60377	3.36894e-32		-15.75	3.60377	1.18066e-32
		-9.9	3.81281	1.08426e-16		-15.75	3.62264	1.65809e-32		-15.75	3.62264	5.81448e-33
		-9.9	3.84237	6.40005e-17		-15.75	3.64151	8.13274e-33		-15.75	3.64151	2.8535e-33
		-9.9	3.87192	3.76577e-17		-15.75	3.66038	3.97541e-33		-15.75	3.66038	1.39549e-33
		-9.9	3.90148	2.20881e-17		-15.75	3.67925	1.93661e-33		-15.75	3.67925	6.80075e-34
		-9.9	3.93103	1.29154e-17		-15.75	3.69811	9.40197e-34		-15.75	3.69811	3.3027e-34
		-9.9	3.96059	7.52866e-18		-15.75	3.71698	4.54893e-34		-15.75	3.71698	1.59832e-34
		-9.9	3.99015	4.37527e-18		-15.75	3.73585	2.19338e-34		-15.75	3.73585	7.70803e-35
		-9.9	4.0197	2.53505e-18		-15.75	3.75472	1.05398e-34		-15.75	3.75472	3.7043e-35
		-9.9	4.04926	1.46448e-18		-15.75	3.77359	5.04737e-35		-15.75	3.77359	1.774e-35
		-9.9	4.07882	8.43569e-19		-15.75	3.79245	2.40886e-35		-15.75	3.79245	8.46619e-36
		-9.9	4.10837	4.84531e-19		-15.75	3.81132	1.1457e-35		-15.75	3.81132	4.02632e-36
		-9.9	4.13793	2.77535e-19		-15.75	3.83019	5.43051e-36		-15.75	3.83019	1.90816e-36
		-9.9	4.16749	1.58541e-19		-15.75	3.84906	2.56522e-36		-15.75	3.84906	9.01173e-37
		-9.9	4.19704	9.03297e-20		-15.75	3.86793	1.20759e-36		-15.75	3.86793	4.24121e-37
		-9.9	4.2266	5.13364e-20		-15.75	3.88679	5.66535e-37		-15.75	3.88679	1.98911e-37
		-9.9	4.25616	2.91052e-20		-15.75	3.90566	2.64877e-37		-15.75	3.90566	9.29648e-38
		-9.9	4.28571	1.64634e-20		-15.75	3.92453	1.23417e-37		-15.75	3.92453	4.32979e-38
		-9.9	4.31527	9.29228e-21		-15.75	3.9434	5.73077e-38		-15.75	3.9434	2.00958e-38
		-9.9	4.34483	5.23406e-21		-15.75	3.96226	2.65193e-38		-15.75	3.96226	9.29467e-39
		-9.9	4.37438	2.94259e-21		-15.75	3.98113	1.22299e-38		-15.75	3.98113	4.28404e-39
		-9.9	4.40394	1.65142e-21		-15.75	4	5.62071e-39		-15.75	4	1.96773e-39
		-9.9	4.4335	9.25315e-22		-15.75	4.01887	2.57436e-39		-15.75	4.01887	9.00677e-40
		-9.9	4.46305	5.17711e-22		-15.75	4.03774	1.17505e-39		-15.75	4.03774	4.10833e-40
		-9.9	4.49261	2.89278e-22		-15.75	4.0566	5.34507e-40		-15.75	4.0566	1.86747e-40
		-9.9	4.52217	1.61447e-22		-15.75	4.07547	2.42303e-40		-15.75	4.07547	8.45934e-41
		-9.9	4.55172	9.00087e-23		-15.75	4.09434	1.09464e-40		-15.75	4.09434	3.81868e-41
		-9.9	4.58128	5.01331e-23		-15.75	4.11321	4.92824e-41		-15.75	4.11321	1.71784e-41
		-9.9	4.61084	2.78987e-23		-15.75	4.13208	2.21116e-41		-15.75	4.13208	7.70104e-42
		-9.9	4.64039	1.55126e-23		-15.75	4.15094	9.88682e-42		-15.75	4.15094	3.44041e-42
		-9.9	4.66995	8.61866e-24		-15.75	4.16981	4.40555e-42		-15.75	4.16981	1.53168e-42
		-9.9	4.69951	4.78458e-24		-15.75	4.18868	1.95637e-42		-15.75	4.18868	6.79549e-43
		-9.9	4.72906	2.65389e-24		-15.75	4.20755	8.65779e-43		-15.75	4.20755	3.00449e-43
		-9.9	4.75862	1.4707e-24		-15.75	4.22642	3.81831e-43		-15.75	4.22642	1.32379e-43
		-9.9	4.78818	8.142e-25		-15.75	4.24528	1.67819e-43		-15.75	4.24528	5.81249e-44
		-9.9	4.81773	4.50245e-25		-15.75	4.26415	7.35051e-44		-15.75	4.26415	2.54335e-44
		-9.9	4.84729	2.48668e-25		-15.75	4.28302	3.20849e-44		-15.75	4.28302	1.10904e-44
		-9.9	4.87685	1.37144e-25		-15.75	4.30189	1.39569e-44		-15.75	4.30189	4.81933e-45
		-9.9	4.9064	7.5518e-26		-15.75	4.32076	6.05039e-45		-15.75	4.32076	2.08702e-45
		-9.9	4.93596	4.15115e-26		-15.75	4.33962	2.61387e-45		-15.75	4.33962	9.00669e-46
		-9.9	4.96552	2.2775e-26		-15.75	4.35849	1.12535e-45		-15.75	4.35849	3.87351e-46
		-9.9	4.99507	1.24695e-26		-15.75	4.37736	4.82836e-46		-15.75	4.37736	1.66014e-46
		-9.9	5.02463	6.81191e-27		-15.75	4.39623	2.06451e-46		-15.75	4.39623	7.09064e-47
		-9.9	5.05419	3.71241e-27		-15.75	4.41509	8.79706e-47		-15.75	4.41509	3.01806e-47
		-9.9	5.08374	2.01811e-27		-15.75	4.43396	3.73563e-47		-15.75	4.43396	1.28018e-47
		-9.9	5.1133	1.09417e-27		-15.75	4.45283	1.58087e-47		-15.75	4.45283	5.41151e-48
		-9.9	5.14286	5.91583e-28		-15.75	4.4717	6.66702e-48		-15.75	4.4717	2.27964e-48
		-9.9	5.17241	3.1893e-28		-15.75	4.49057	2.80203e-48		-15.75	4.49057	9.57014e-49
		-9.9	5.20197	1.71427e-28		-15.75	4.50943	1.17359e-48		-15.75	4.50943	4.00381e-49
		-9.9	5.23153	9.18612e-29		-15.75	4.5283	4.89856e-49		-15.75	4.5283	1.66929e-49
		-9.9	5.26108	4.90702e-29		-15.75	4.54717	2.03762e-49		-15.75	4.54717	6.93577e-50
		-9.9	5.29064	2.6128e-29		-15.75	4.56604	8.44661e-50		-15.75	4.56604	2.87185e-50
		-9.9	5.3202	1.38667e-29		-15.75	4.58491	3.48936e-50		-15.75	4.58491	1.18504e-50
		-9.9	5.34975	7.33491e-30		-15.75	4.60377	1.43653e-50		-15.75	4.60377	4.87314e-51
		-9.9	5.37931	3.8668e-30		-15.75	4.62264	5.89367e-51		-15.75	4.62264	1.99706e-51
		-9.9	5.40887	2.03155e-30		-15.75	4.64151	2.4097e-51		-15.75	4.64151	8.15602e-52
		-9.9	5.43842	1.06367e-30		-15.75	4.66038	9.81844e-52		-15.75	4.66038	3.31949e-52
		-9.9	5.46798	5.54985e-31		-15.75	4.67925	3.98682e-52		-15.75	4.67925	1.34639e-52
		-9.9	5.49754	2.8856e-31		-15.75	4.69811	1.6133e-52		-15.75	4.69811	5.44223e-53
		-9.9	5.52709	1.49508e-31		-15.75	4.71698	6.50591e-53		-15.75	4.71698	2.19224e-53
		-9.9	5.55665	7.71893e-32		-15.75	4.73585	2.61459e-53		-15.75	4.73585	8.80052e-54
		-9.9	5.58621	3.97111e-32		-15.75	4.75472	1.04714e-53		-15.75	4.75472	3.52075e-54
		-9.9	5.61576	2.03573e-32		-15.75	4.77359	4.17934e-54		-15.75	4.77359	1.40368e-54
		-9.9	5.64532	1.03988e-32		-15.75	4.79245	1.66232e-54		-15.75	4.79245	5.57713e-55
		-9.9	5.67488	5.29289e-33		-15.75	4.81132	6.58912e-55		-15.75	4.81132	2.20831e-55
		-9.9	5.70443	2.68442e-33		-15.75	4.83019	2.60281e-55		-15.75	4.83019	8.714e-56
		-9.9	5.73399	1.3566e-33		-15.75	4.84906	1.02461e-55		-15.75	4.84906	3.42676e-56
		-9.9	5.76355	6.83123e-34		-15.75	4.86793	4.0196e-56		-15.75	4.86793	1.34294e-56
		-9.9	5.7931	3.4276e-34		-15.75	4.88679	1.57148e-56		-15.75	4.88679	5.24493e-57
		-9.9	5.82266	1.71366e-34		-15.75	4.90566	6.12261e-57		-15.75	4.90566	2.04141e-57
		-9.9	5.85222	8.53695e-35		-15.75	4.92453	2.37722e-57		-15.75	4.92453	7.91828e-58
		-9.9	5.88177	4.23766e-35		-15.75	4.9434	9.19823e-58		-15.75	4.9434	3.06083e-58
		-9.9	5.91133	2.09601e-35		-15.75	4.96226	3.54685e-58		-15.75	4.96226	1.17912e-58
		-9.9	5.94089	1.03302e-35		-15.75	4.98113	1.36296e-58		-15.75	4.98113	4.52672e-59
		-9.9	5.97044	5.07308e-36		-15.75	5	5.2195e-59		-15.75	5	1.73189e-59
		-9.9	6	2.48247e-36		-15.75	5.01887	1.99194e-59		-15.75	5.01887	6.60336e-60
		-9.85	0	0.04634		-15.75	5.03774	7.57578e-60		-15.75	5.03774	2.50911e-60
		-9.85	0.02956	0.11158		-15.75	5.0566	2.87131e-60		-15.75	5.0566	9.50128e-61
		-9.85	0.05911	0.15333		-15.75	5.07547	1.08452e-60		-15.75	5.07547	3.58554e-61
		-9.85	0.08867	0.17978		-15.75	5.09434	4.08221e-61		-15.75	5.09434	1.34846e-61
		-9.85	0.11823	0.1969		-15.75	5.11321	1.53129e-61		-15.75	5.11321	5.05391e-62
		-9.85	0.14778	0.20798		-15.75	5.13208	5.72427e-62		-15.75	5.13208	1.88768e-62
		-9.85	0.17734	0.21496		-15.75	5.15094	2.13249e-62		-15.75	5.15094	7.02647e-63
		-9.85	0.2069	0.2184		-15.75	5.16981	7.91689e-63		-15.75	5.16981	2.60649e-63
		-9.85	0.23645	0.21768		-15.75	5.18868	2.92904e-63		-15.75	5.18868	9.63569e-64
		-9.85	0.26601	0.21173		-15.75	5.20755	1.07993e-63		-15.75	5.20755	3.54992e-64
		-9.85	0.29557	0.19982		-15.75	5.22642	3.96799e-64		-15.75	5.22642	1.30336e-64
		-9.85	0.32512	0.18223		-15.75	5.24528	1.45294e-64		-15.75	5.24528	4.76889e-65
		-9.85	0.35468	0.16041		-15.75	5.26415	5.30182e-65		-15.75	5.26415	1.73892e-65
		-9.85	0.38424	0.13685		-15.75	5.28302	1.92799e-65		-15.75	5.28302	6.31903e-66
		-9.85	0.41379	0.11462		-15.75	5.30189	6.9869e-66		-15.75	5.30189	2.28839e-66
		-9.85	0.44335	0.09644		-15.75	5.32076	2.52328e-66		-15.75	5.32076	8.25879e-67
		-9.85	0.47291	0.08352		-15.75	5.33962	9.08132e-67		-15.75	5.33962	2.97038e-67
		-9.85	0.50246	0.07472		-15.75	5.35849	3.25711e-67		-15.75	5.35849	1.06467e-67
		-9.85	0.53202	0.06738		-15.75	5.37736	1.16417e-67		-15.75	5.37736	3.80298e-68
		-9.85	0.56158	0.05923		-15.75	5.39623	4.1467e-68		-15.75	5.39623	1.35376e-68
		-9.85	0.59113	0.04956		-15.75	5.41509	1.47193e-68		-15.75	5.41509	4.8025e-69
		-9.85	0.62069	0.03954		-15.75	5.43396	5.20685e-69		-15.75	5.43396	1.69785e-69
		-9.85	0.65025	0.03236		-15.75	5.45283	1.83553e-69		-15.75	5.45283	5.98187e-70
		-9.85	0.6798	0.03203		-15.75	5.4717	6.44834e-70		-15.75	5.4717	2.1003e-70
		-9.85	0.70936	0.03817		-15.75	5.49057	2.25753e-70		-15.75	5.49057	7.34909e-71
		-9.85	0.73892	0.0466		-15.75	5.50943	7.87626e-71		-15.75	5.50943	2.56266e-71
		-9.85	0.76847	0.0543		-15.75	5.5283	2.73846e-71		-15.75	5.5283	8.9054e-72
		-9.85	0.79803	0.05993		-15.75	5.54717	9.48835e-72		-15.75	5.54717	3.08405e-72
		-9.85	0.82759	0.06311		-15.75	5.56604	3.27623e-72		-15.75	5.56604	1.06438e-72
		-9.85	0.85714	0.06391		-15.75	5.58491	1.12735e-72		-15.75	5.58491	3.66078e-73
		-9.85	0.8867	0.06268		-15.75	5.60377	3.86581e-73		-15.75	5.60377	1.25475e-73
		-9.85	0.91626	0.05987		-15.75	5.62264	1.32105e-73		-15.75	5.62264	4.28592e-74
		-9.85	0.94581	0.05594		-15.75	5.64151	4.49883e-74		-15.75	5.64151	1.45893e-74
		-9.85	0.97537	0.0513		-15.75	5.66038	1.52678e-74		-15.75	5.66038	4.94915e-75
		-9.85	1.00493	0.04626		-15.75	5.67925	5.1636e-75		-15.75	5.67925	1.67313e-75
		-9.85	1.03448	0.0411		-15.75	5.69811	1.74031e-75		-15.75	5.69811	5.63678e-76
		-9.85	1.06404	0.03599		-15.75	5.71698	5.84517e-76		-15.75	5.71698	1.8925e-76
		-9.85	1.0936	0.03108		-15.75	5.73585	1.95644e-76		-15.75	5.73585	6.33202e-77
		-9.85	1.12315	0.02647		-15.75	5.75472	6.52577e-77		-15.75	5.75472	2.11131e-77
		-9.85	1.15271	0.02223		-15.75	5.77359	2.16918e-77		-15.75	5.77359	7.01556e-78
		-9.85	1.18227	0.01841		-15.75	5.79245	7.18546e-78		-15.75	5.79245	2.32314e-78
		-9.85	1.21182	0.01503		-15.75	5.81132	2.37198e-78		-15.75	5.81132	7.66634e-79
		-9.85	1.24138	0.0121		-15.75	5.83019	7.80305e-79		-15.75	5.83019	2.52117e-79
		-9.85	1.27094	0.00961		-15.75	5.84906	2.55808e-79		-15.75	5.84906	8.26263e-80
		-9.85	1.30049	0.00753		-15.75	5.86793	8.35718e-80		-15.75	5.86793	2.69857e-80
		-9.85	1.33005	0.00583		-15.75	5.88679	2.72083e-80		-15.75	5.88679	8.78312e-81
		-9.85	1.35961	0.00446		-15.75	5.90566	8.82752e-81		-15.75	5.90566	2.84881e-81
		-9.85	1.38916	0.00338		-15.75	5.92453	2.85412e-81		-15.75	5.92453	9.20827e-82
		-9.85	1.41872	0.00254		-15.75	5.9434	9.19602e-82		-15.75	5.9434	2.96614e-82
		-9.85	1.44828	0.00189		-15.75	5.96226	2.95273e-82		-15.75	5.96226	9.52146e-83
		-9.85	1.47783	0.00141		-15.75	5.98113	9.44803e-83		-15.75	5.98113	3.04589e-83
		-9.85	1.50739	0.00105		-15.75	6	3.01269e-83		-15.75	6	9.71006e-84
		-9.85	1.53695	0.000781691		-15.7	0	0.000235739		-15.7	0	0.03115
		-9.85	1.5665	0.000586893		-15.7	0.01887	0.000725665		-15.7	0.01887	0.06008
		-9.85	1.59606	0.000444422		-15.7	0.03774	0.00167		-15.7	0.03774	0.0831
		-9.85	1.62562	0.000339752		-15.7	0.0566	0.00267		-15.7	0.0566	0.09807
		-9.85	1.65517	0.000262082		-15.7	0.07547	0.00349		-15.7	0.07547	0.10756
		-9.85	1.68473	0.000203642		-15.7	0.09434	0.00397		-15.7	0.09434	0.11261
		-9.85	1.71429	0.000159		-15.7	0.11321	0.00404		-15.7	0.11321	0.11393
		-9.85	1.74384	0.000124425		-15.7	0.13208	0.00374		-15.7	0.13208	0.1121
		-9.85	1.7734	9.73606e-05		-15.7	0.15094	0.00328		-15.7	0.15094	0.10769
		-9.85	1.80296	7.6034e-05		-15.7	0.16981	0.00294		-15.7	0.16981	0.10123
		-9.85	1.83251	5.91789e-05		-15.7	0.18868	0.00299		-15.7	0.18868	0.09326
		-9.85	1.86207	4.586e-05		-15.7	0.20755	0.00334		-15.7	0.20755	0.08426
		-9.85	1.89163	3.53616e-05		-15.7	0.22642	0.0037		-15.7	0.22642	0.0747
		-9.85	1.92118	2.71203e-05		-15.7	0.24528	0.00382		-15.7	0.24528	0.06501
		-9.85	1.95074	2.06843e-05		-15.7	0.26415	0.00361		-15.7	0.26415	0.05556
		-9.85	1.9803	1.56872e-05		-15.7	0.28302	0.00308		-15.7	0.28302	0.04666
		-9.85	2.00985	1.18308e-05		-15.7	0.30189	0.0023		-15.7	0.30189	0.03855
		-9.85	2.03941	8.87345e-06		-15.7	0.32076	0.00139		-15.7	0.32076	0.03137
		-9.85	2.06897	6.61953e-06		-15.7	0.33962	0.000472595		-15.7	0.33962	0.02519
		-9.85	2.09852	4.91225e-06		-15.7	0.35849	0.000362745		-15.7	0.35849	0.01996
		-9.85	2.12808	3.62675e-06		-15.7	0.37736	0.000989363		-15.7	0.37736	0.01562
		-9.85	2.15764	2.66442e-06		-15.7	0.39623	0.0014		-15.7	0.39623	0.01205
		-9.85	2.18719	1.94804e-06		-15.7	0.41509	0.00158		-15.7	0.41509	0.00913
		-9.85	2.21675	1.41763e-06		-15.7	0.43396	0.00158		-15.7	0.43396	0.00676
		-9.85	2.24631	1.02694e-06		-15.7	0.45283	0.00144		-15.7	0.45283	0.00487
		-9.85	2.27586	7.40627e-07		-15.7	0.4717	0.00126		-15.7	0.4717	0.00339
		-9.85	2.30542	5.31815e-07		-15.7	0.49057	0.00111		-15.7	0.49057	0.00228
		-9.85	2.33498	3.80246e-07		-15.7	0.50943	0.00104		-15.7	0.50943	0.0015
		-9.85	2.36453	2.70733e-07		-15.7	0.5283	0.00104		-15.7	0.5283	0.00101
		-9.85	2.39409	1.91962e-07		-15.7	0.54717	0.00108		-15.7	0.54717	0.000745699
		-9.85	2.42365	1.35551e-07		-15.7	0.56604	0.00111		-15.7	0.56604	0.000604645
		-9.85	2.4532	9.53281e-08		-15.7	0.58491	0.00112		-15.7	0.58491	0.000507297
		-9.85	2.48276	6.677e-08		-15.7	0.60377	0.00111		-15.7	0.60377	0.000416234
		-9.85	2.51232	4.65794e-08		-15.7	0.62264	0.00108		-15.7	0.62264	0.000328155
		-9.85	2.54187	3.23642e-08		-15.7	0.64151	0.00104		-15.7	0.64151	0.000253323
		-9.85	2.57143	2.23975e-08		-15.7	0.66038	0.00102		-15.7	0.66038	0.000203361
		-9.85	2.60099	1.54385e-08		-15.7	0.67925	0.000992931		-15.7	0.67925	0.000181992
		-9.85	2.63054	1.05995e-08		-15.7	0.69811	0.000977778		-15.7	0.69811	0.000180012
		-9.85	2.6601	7.24844e-09		-15.7	0.71698	0.00096751		-15.7	0.71698	0.000184149
		-9.85	2.68966	4.93728e-09		-15.7	0.73585	0.000958777		-15.7	0.73585	0.000186598
		-9.85	2.71921	3.34981e-09		-15.7	0.75472	0.000948111		-15.7	0.75472	0.000184982
		-9.85	2.74877	2.26385e-09		-15.7	0.77359	0.00093252		-15.7	0.77359	0.000179518
		-9.85	2.77833	1.52397e-09		-15.7	0.79245	0.000909811		-15.7	0.79245	0.00017119
		-9.85	2.80788	1.02191e-09		-15.7	0.81132	0.000878761		-15.7	0.81132	0.000160968
		-9.85	2.83744	6.82601e-10		-15.7	0.83019	0.000839128		-15.7	0.83019	0.000149585
		-9.85	2.867	4.54196e-10		-15.7	0.84906	0.00079155		-15.7	0.84906	0.000137554
		-9.85	2.89655	3.0106e-10		-15.7	0.86793	0.000737336		-15.7	0.86793	0.000125237
		-9.85	2.92611	1.98794e-10		-15.7	0.88679	0.000678228		-15.7	0.88679	0.000112918
		-9.85	2.95567	1.30769e-10		-15.7	0.90566	0.000616156		-15.7	0.90566	0.000100832
		-9.85	2.98522	8.56975e-11		-15.7	0.92453	0.000553028		-15.7	0.92453	8.91793e-05
		-9.85	3.01478	5.59502e-11		-15.7	0.9434	0.000490579		-15.7	0.9434	7.81248e-05
		-9.85	3.04434	3.63929e-11		-15.7	0.96226	0.000430278		-15.7	0.96226	6.77962e-05
		-9.85	3.07389	2.35843e-11		-15.7	0.98113	0.000373278		-15.7	0.98113	5.82833e-05
		-9.85	3.10345	1.52275e-11		-15.7	1	0.000320416		-15.7	1	4.96398e-05
		-9.85	3.13301	9.796e-12		-15.7	1.01887	0.000272226		-15.7	1.01887	4.18873e-05
		-9.85	3.16256	6.27899e-12		-15.7	1.03774	0.000228985		-15.7	1.03774	3.50197e-05
		-9.85	3.19212	4.01017e-12		-15.7	1.0566	0.000190746		-15.7	1.0566	2.90086e-05
		-9.85	3.22168	2.55198e-12		-15.7	1.07547	0.000157392		-15.7	1.07547	2.38083e-05
		-9.85	3.25123	1.61824e-12		-15.7	1.09434	0.000128672		-15.7	1.09434	1.93603e-05
		-9.85	3.28079	1.02252e-12		-15.7	1.11321	0.000104247		-15.7	1.11321	1.55984e-05
		-9.85	3.31035	6.43826e-13		-15.7	1.13208	8.3718e-05		-15.7	1.13208	1.24517e-05
		-9.85	3.3399	4.03967e-13		-15.7	1.15094	6.66574e-05		-15.7	1.15094	9.84811e-06
		-9.85	3.36946	2.52588e-13		-15.7	1.16981	5.26328e-05		-15.7	1.16981	7.717e-06
		-9.85	3.39902	1.57389e-13		-15.7	1.18868	4.12244e-05		-15.7	1.18868	5.99117e-06
		-9.85	3.42857	9.77335e-14		-15.7	1.20755	3.20371e-05		-15.7	1.20755	4.60828e-06
		-9.85	3.45813	6.0482e-14		-15.7	1.22642	2.471e-05		-15.7	1.22642	3.51177e-06
		-9.85	3.48769	3.73019e-14		-15.7	1.24528	1.89206e-05		-15.7	1.24528	2.65135e-06
		-9.85	3.51724	2.29279e-14		-15.7	1.26415	1.43869e-05		-15.7	1.26415	1.98316e-06
		-9.85	3.5468	1.40455e-14		-15.7	1.28302	1.08667e-05		-15.7	1.28302	1.46959e-06
		-9.85	3.57636	8.57544e-15		-15.7	1.30189	8.1558e-06		-15.7	1.30189	1.07888e-06
		-9.85	3.60591	5.21829e-15		-15.7	1.32076	6.08428e-06		-15.7	1.32076	7.8469e-07
		-9.85	3.63547	3.16491e-15		-15.7	1.33962	4.51303e-06		-15.7	1.33962	5.65423e-07
		-9.85	3.66503	1.91321e-15		-15.7	1.35849	3.32956e-06		-15.7	1.35849	4.03663e-07
		-9.85	3.69458	1.15277e-15		-15.7	1.37736	2.44405e-06		-15.7	1.37736	2.85545e-07
		-9.85	3.72414	6.9232e-16		-15.7	1.39623	1.78561e-06		-15.7	1.39623	2.00175e-07
		-9.85	3.7537	4.14442e-16		-15.7	1.41509	1.29885e-06		-15.7	1.41509	1.39105e-07
		-9.85	3.78325	2.47299e-16		-15.7	1.43396	9.40964e-07		-15.7	1.43396	9.58665e-08
		-9.85	3.81281	1.47093e-16		-15.7	1.45283	6.79154e-07		-15.7	1.45283	6.5567e-08
		-9.85	3.84237	8.72132e-17		-15.7	1.4717	4.88516e-07		-15.7	1.4717	4.45517e-08
		-9.85	3.87192	5.1547e-17		-15.7	1.49057	3.50295e-07		-15.7	1.49057	3.01229e-08
		-9.85	3.90148	3.03715e-17		-15.7	1.50943	2.50465e-07		-15.7	1.50943	2.03128e-08
		-9.85	3.93103	1.78396e-17		-15.7	1.5283	1.78619e-07		-15.7	1.5283	1.3703e-08
		-9.85	3.96059	1.04465e-17		-15.7	1.54717	1.27076e-07		-15.7	1.54717	9.28335e-09
		-9.85	3.99015	6.09879e-18		-15.7	1.56604	9.02046e-08		-15.7	1.56604	6.34274e-09
		-9.85	4.0197	3.54991e-18		-15.7	1.58491	6.38974e-08		-15.7	1.58491	4.38772e-09
		-9.85	4.04926	2.06021e-18		-15.7	1.60377	4.51718e-08		-15.7	1.60377	3.08122e-09
		-9.85	4.07882	1.1922e-18		-15.7	1.62264	3.18715e-08		-15.7	1.62264	2.19759e-09
		-9.85	4.10837	6.87953e-19		-15.7	1.64151	2.24438e-08		-15.7	1.64151	1.58918e-09
		-9.85	4.13793	3.9588e-19		-15.7	1.66038	1.57739e-08		-15.7	1.66038	1.16141e-09
		-9.85	4.16749	2.27195e-19		-15.7	1.67925	1.10639e-08		-15.7	1.67925	8.54504e-10
		-9.85	4.19704	1.30047e-19		-15.7	1.69811	7.74411e-09		-15.7	1.69811	6.3068e-10
		-9.85	4.2266	7.42514e-20		-15.7	1.71698	5.40861e-09		-15.7	1.71698	4.65598e-10
		-9.85	4.25616	4.22922e-20		-15.7	1.73585	3.76881e-09		-15.7	1.73585	3.43084e-10
		-9.85	4.28571	2.40334e-20		-15.7	1.75472	2.61984e-09		-15.7	1.75472	2.51976e-10
		-9.85	4.31527	1.36277e-20		-15.7	1.77359	1.81654e-09		-15.7	1.77359	1.84286e-10
		-9.85	4.34483	7.71147e-21		-15.7	1.79245	1.25621e-09		-15.7	1.79245	1.34144e-10
		-9.85	4.37438	4.35535e-21		-15.7	1.81132	8.66316e-10		-15.7	1.81132	9.71572e-11
		-9.85	4.40394	2.45552e-21		-15.7	1.83019	5.95713e-10		-15.7	1.83019	7.00079e-11
		-9.85	4.4335	1.38217e-21		-15.7	1.84906	4.08414e-10		-15.7	1.84906	5.01851e-11
		-9.85	4.46305	7.76863e-22		-15.7	1.86793	2.79143e-10		-15.7	1.86793	3.57904e-11
		-9.85	4.49261	4.3607e-22		-15.7	1.88679	1.90185e-10		-15.7	1.88679	2.53947e-11
		-9.85	4.52217	2.44488e-22		-15.7	1.90566	1.29158e-10		-15.7	1.90566	1.79278e-11
		-9.85	4.55172	1.36932e-22		-15.7	1.92453	8.74234e-11		-15.7	1.92453	1.25935e-11
		-9.85	4.58128	7.66207e-23		-15.7	1.9434	5.89759e-11		-15.7	1.9434	8.80275e-12
		-9.85	4.61084	4.2837e-23		-15.7	1.96226	3.96498e-11		-15.7	1.96226	6.12306e-12
		-9.85	4.64039	2.39305e-23		-15.7	1.98113	2.65648e-11		-15.7	1.98113	4.2385e-12
		-9.85	4.66995	1.33586e-23		-15.7	2	1.77361e-11		-15.7	2	2.91988e-12
		-9.85	4.69951	7.4515e-24		-15.7	2.01887	1.18e-11		-15.7	2.01887	2.0019e-12
		-9.85	4.72906	4.15329e-24		-15.7	2.03774	7.82296e-12		-15.7	2.03774	1.36601e-12
		-9.85	4.75862	2.31302e-24		-15.7	2.0566	5.16788e-12		-15.7	2.0566	9.27713e-13
		-9.85	4.78818	1.28696e-24		-15.7	2.07547	3.40174e-12		-15.7	2.07547	6.27093e-13
		-9.85	4.81773	7.15326e-25		-15.7	2.09434	2.23117e-12		-15.7	2.09434	4.21911e-13
		-9.85	4.84729	3.97133e-25		-15.7	2.11321	1.45814e-12		-15.7	2.11321	2.82547e-13
		-9.85	4.87685	2.20189e-25		-15.7	2.13208	9.49514e-13		-15.7	2.13208	1.88346e-13
		-9.85	4.9064	1.21903e-25		-15.7	2.15094	6.16075e-13		-15.7	2.15094	1.24976e-13
		-9.85	4.93596	6.73779e-26		-15.7	2.16981	3.98286e-13		-15.7	2.16981	8.25501e-14
		-9.85	4.96552	3.71734e-26		-15.7	2.18868	2.56557e-13		-15.7	2.18868	5.42803e-14
		-9.85	4.99507	2.04685e-26		-15.7	2.20755	1.64664e-13		-15.7	2.20755	3.55315e-14
		-9.85	5.02463	1.12463e-26		-15.7	2.22642	1.05302e-13		-15.7	2.22642	2.31552e-14
		-9.85	5.05419	6.16497e-27		-15.7	2.24528	6.7097e-14		-15.7	2.24528	1.50231e-14
		-9.85	5.08374	3.37124e-27		-15.7	2.26415	4.25984e-14		-15.7	2.26415	9.70432e-15
		-9.85	5.1133	1.83877e-27		-15.7	2.28302	2.69469e-14		-15.7	2.28302	6.24134e-15
		-9.85	5.14286	1.00021e-27		-15.7	2.30189	1.69844e-14		-15.7	2.30189	3.99682e-15
		-9.85	5.17241	5.42533e-28		-15.7	2.32076	1.06663e-14		-15.7	2.32076	2.54853e-15
		-9.85	5.20197	2.93422e-28		-15.7	2.33962	6.67436e-15		-15.7	2.33962	1.61816e-15
		-9.85	5.23153	1.58216e-28		-15.7	2.35849	4.16132e-15		-15.7	2.35849	1.02311e-15
		-9.85	5.26108	8.50482e-29		-15.7	2.37736	2.58513e-15		-15.7	2.37736	6.44183e-16
		-9.85	5.29064	4.55726e-29		-15.7	2.39623	1.60016e-15		-15.7	2.39623	4.0392e-16
		-9.85	5.3202	2.43411e-29		-15.7	2.41509	9.86905e-16		-15.7	2.41509	2.5223e-16
		-9.85	5.34975	1.29584e-29		-15.7	2.43396	6.06488e-16		-15.7	2.43396	1.56865e-16
		-9.85	5.37931	6.87568e-30		-15.7	2.45283	3.71367e-16		-15.7	2.45283	9.71626e-17
		-9.85	5.40887	3.63594e-30		-15.7	2.4717	2.26581e-16		-15.7	2.4717	5.99414e-17
		-9.85	5.43842	1.91619e-30		-15.7	2.49057	1.37747e-16		-15.7	2.49057	3.68318e-17
		-9.85	5.46798	1.0064e-30		-15.7	2.50943	8.34415e-17		-15.7	2.50943	2.25423e-17
		-9.85	5.49754	5.26741e-31		-15.7	2.5283	5.03647e-17		-15.7	2.5283	1.37425e-17
		-9.85	5.52709	2.74734e-31		-15.7	2.54717	3.02913e-17		-15.7	2.54717	8.34519e-18
		-9.85	5.55665	1.42794e-31		-15.7	2.56604	1.81534e-17		-15.7	2.56604	5.04801e-18
		-9.85	5.58621	7.39576e-32		-15.7	2.58491	1.08405e-17		-15.7	2.58491	3.04177e-18
		-9.85	5.61576	3.81702e-32		-15.7	2.60377	6.45051e-18		-15.7	2.60377	1.82585e-18
		-9.85	5.64532	1.96306e-32		-15.7	2.62264	3.82469e-18		-15.7	2.62264	1.09181e-18
		-9.85	5.67488	1.00601e-32		-15.7	2.64151	2.25974e-18		-15.7	2.64151	6.50396e-19
		-9.85	5.70443	5.13731e-33		-15.7	2.66038	1.33041e-18		-15.7	2.66038	3.85981e-19
		-9.85	5.73399	2.61413e-33		-15.7	2.67925	7.80503e-19		-15.7	2.67925	2.28202e-19
		-9.85	5.76355	1.32549e-33		-15.7	2.69811	4.56282e-19		-15.7	2.69811	1.34415e-19
		-9.85	5.7931	6.69702e-34		-15.7	2.71698	2.65805e-19		-15.7	2.71698	7.88771e-20
		-9.85	5.82266	3.37167e-34		-15.7	2.73585	1.543e-19		-15.7	2.73585	4.61149e-20
		-9.85	5.85222	1.69148e-34		-15.7	2.75472	8.9258e-20		-15.7	2.75472	2.68609e-20
		-9.85	5.88177	8.45562e-35		-15.7	2.77359	5.14526e-20		-15.7	2.77359	1.55883e-20
		-9.85	5.91133	4.21195e-35		-15.7	2.79245	2.95563e-20		-15.7	2.79245	9.01313e-21
		-9.85	5.94089	2.09065e-35		-15.7	2.81132	1.69191e-20		-15.7	2.81132	5.19229e-21
		-9.85	5.97044	1.03405e-35		-15.7	2.83019	9.65144e-21		-15.7	2.83019	2.98025e-21
		-9.85	6	5.09639e-36		-15.7	2.84906	5.48653e-21		-15.7	2.84906	1.70436e-21
		-9.8	0	0.04634		-15.7	2.86793	3.10811e-21		-15.7	2.86793	9.71154e-22
		-9.8	0.02956	0.11159		-15.7	2.88679	1.75464e-21		-15.7	2.88679	5.51363e-22
		-9.8	0.05911	0.15335		-15.7	2.90566	9.87143e-22		-15.7	2.90566	3.11898e-22
		-9.8	0.08867	0.17984		-15.7	2.92453	5.53441e-22		-15.7	2.92453	1.75799e-22
		-9.8	0.11823	0.19701		-15.7	2.9434	3.09218e-22		-15.7	2.9434	9.87305e-23
		-9.8	0.14778	0.20816		-15.7	2.96226	1.72172e-22		-15.7	2.96226	5.52487e-23
		-9.8	0.17734	0.21523		-15.7	2.98113	9.55355e-23		-15.7	2.98113	3.08057e-23
		-9.8	0.2069	0.21877		-15.7	3	5.28295e-23		-15.7	3	1.71151e-23
		-9.8	0.23645	0.21816		-15.7	3.01887	2.91137e-23		-15.7	3.01887	9.47484e-24
		-9.8	0.26601	0.21231		-15.7	3.03774	1.59894e-23		-15.7	3.03774	5.22648e-24
		-9.8	0.29557	0.20049		-15.7	3.0566	8.75139e-24		-15.7	3.0566	2.87273e-24
		-9.8	0.32512	0.18297		-15.7	3.07547	4.77352e-24		-15.7	3.07547	1.57337e-24
		-9.8	0.35468	0.1612		-15.7	3.09434	2.59487e-24		-15.7	3.09434	8.58653e-25
		-9.8	0.38424	0.13766		-15.7	3.11321	1.40576e-24		-15.7	3.11321	4.66938e-25
		-9.8	0.41379	0.11542		-15.7	3.13208	7.58971e-25		-15.7	3.13208	2.53022e-25
		-9.8	0.44335	0.09722		-15.7	3.15094	4.08375e-25		-15.7	3.15094	1.3662e-25
		-9.8	0.47291	0.08428		-15.7	3.16981	2.18985e-25		-15.7	3.16981	7.35071e-26
		-9.8	0.50246	0.07544		-15.7	3.18868	1.17028e-25		-15.7	3.18868	3.941e-26
		-9.8	0.53202	0.06806		-15.7	3.20755	6.2329e-26		-15.7	3.20755	2.10546e-26
		-9.8	0.56158	0.05985		-15.7	3.22642	3.30837e-26		-15.7	3.22642	1.12086e-26
		-9.8	0.59113	0.05008		-15.7	3.24528	1.75009e-26		-15.7	3.24528	5.946e-27
		-9.8	0.62069	0.03993		-15.7	3.26415	9.22643e-27		-15.7	3.26415	3.14315e-27
		-9.8	0.65025	0.03262		-15.7	3.28302	4.84766e-27		-15.7	3.28302	1.65567e-27
		-9.8	0.6798	0.03225		-15.7	3.30189	2.53838e-27		-15.7	3.30189	8.69071e-28
		-9.8	0.70936	0.03852		-15.7	3.32076	1.32467e-27		-15.7	3.32076	4.54578e-28
		-9.8	0.73892	0.04715		-15.7	3.33962	6.88944e-28		-15.7	3.33962	2.36938e-28
		-9.8	0.76847	0.05505		-15.7	3.35849	3.57098e-28		-15.7	3.35849	1.23065e-28
		-9.8	0.79803	0.06087		-15.7	3.37736	1.84467e-28		-15.7	3.37736	6.36962e-29
		-9.8	0.82759	0.06419		-15.7	3.39623	9.49682e-29		-15.7	3.39623	3.28525e-29
		-9.8	0.85714	0.0651		-15.7	3.41509	4.87264e-29		-15.7	3.41509	1.6885e-29
		-9.8	0.8867	0.06394		-15.7	3.43396	2.4916e-29		-15.7	3.43396	8.64798e-30
		-9.8	0.91626	0.06116		-15.7	3.45283	1.26975e-29		-15.7	3.45283	4.41376e-30
		-9.8	0.94581	0.05723		-15.7	3.4717	6.44894e-30		-15.7	3.4717	2.24483e-30
		-9.8	0.97537	0.05255		-15.7	3.49057	3.26426e-30		-15.7	3.49057	1.13774e-30
		-9.8	1.00493	0.04746		-15.7	3.50943	1.64667e-30		-15.7	3.50943	5.74625e-31
		-9.8	1.03448	0.04222		-15.7	3.5283	8.27863e-31		-15.7	3.5283	2.89208e-31
		-9.8	1.06404	0.03703		-15.7	3.54717	4.14797e-31		-15.7	3.54717	1.45052e-31
		-9.8	1.0936	0.03203		-15.7	3.56604	2.07129e-31		-15.7	3.56604	7.24973e-32
		-9.8	1.12315	0.02732		-15.7	3.58491	1.03079e-31		-15.7	3.58491	3.61084e-32
		-9.8	1.15271	0.02298		-15.7	3.60377	5.11244e-32		-15.7	3.60377	1.79218e-32
		-9.8	1.18227	0.01906		-15.7	3.62264	2.52704e-32		-15.7	3.62264	8.86431e-33
		-9.8	1.21182	0.01559		-15.7	3.64151	1.24486e-32		-15.7	3.64151	4.36916e-33
		-9.8	1.24138	0.01258		-15.7	3.66038	6.1116e-33		-15.7	3.66038	2.14605e-33
		-9.8	1.27094	0.01		-15.7	3.67925	2.9903e-33		-15.7	3.67925	1.05045e-33
		-9.8	1.30049	0.00785		-15.7	3.69811	1.45814e-33		-15.7	3.69811	5.1239e-34
		-9.8	1.33005	0.00609		-15.7	3.71698	7.08609e-34		-15.7	3.71698	2.49069e-34
		-9.8	1.35961	0.00467		-15.7	3.73585	3.43194e-34		-15.7	3.73585	1.20651e-34
		-9.8	1.38916	0.00354		-15.7	3.75472	1.65652e-34		-15.7	3.75472	5.82421e-35
		-9.8	1.41872	0.00266		-15.7	3.77359	7.96849e-35		-15.7	3.77359	2.8018e-35
		-9.8	1.44828	0.00199		-15.7	3.79245	3.82014e-35		-15.7	3.79245	1.34318e-35
		-9.8	1.47783	0.00148		-15.7	3.81132	1.82518e-35		-15.7	3.81132	6.41688e-36
		-9.8	1.50739	0.0011		-15.7	3.83019	8.69066e-36		-15.7	3.83019	3.055e-36
		-9.8	1.53695	0.000824236		-15.7	3.84906	4.12404e-36		-15.7	3.84906	1.44942e-36
		-9.8	1.5665	0.000619484		-15.7	3.86793	1.95036e-36		-15.7	3.86793	6.85293e-37
		-9.8	1.59606	0.000469639		-15.7	3.88679	9.19235e-37		-15.7	3.88679	3.22891e-37
		-9.8	1.62562	0.000359507		-15.7	3.90566	4.31778e-37		-15.7	3.90566	1.51612e-37
		-9.8	1.65517	0.000277757		-15.7	3.92453	2.02123e-37		-15.7	3.92453	7.09433e-38
		-9.8	1.68473	0.000216216		-15.7	3.9434	9.42952e-38		-15.7	3.9434	3.30817e-38
		-9.8	1.71429	0.000169166		-15.7	3.96226	4.38414e-38		-15.7	3.96226	1.53732e-38
		-9.8	1.74384	0.000132678		-15.7	3.98113	2.03141e-38		-15.7	3.98113	7.11937e-39
		-9.8	1.7734	0.000104067		-15.7	4	9.38062e-39		-15.7	4	3.28564e-39
		-9.8	1.80296	8.14737e-05		-15.7	4.01887	4.31702e-39		-15.7	4.01887	1.51112e-39
		-9.8	1.83251	6.35747e-05		-15.7	4.03774	1.97996e-39		-15.7	4.03774	6.92599e-40
		-9.8	1.86207	4.93943e-05		-15.7	4.0566	9.04993e-40		-15.7	4.0566	3.16349e-40
		-9.8	1.89163	3.81866e-05		-15.7	4.07547	4.12243e-40		-15.7	4.07547	1.43997e-40
		-9.8	1.92118	2.93643e-05		-15.7	4.09434	1.87145e-40		-15.7	4.09434	6.53199e-41
		-9.8	1.95074	2.24552e-05		-15.7	4.11321	8.46686e-41		-15.7	4.11321	2.95284e-41
		-9.8	1.9803	1.70756e-05		-15.7	4.13208	3.81754e-41		-15.7	4.13208	1.33027e-41
		-9.8	2.00985	1.29124e-05		-15.7	4.15094	1.71538e-41		-15.7	4.15094	5.97234e-42
		-9.8	2.03941	9.71066e-06		-15.7	4.16981	7.68168e-42		-15.7	4.16981	2.67211e-42
		-9.8	2.06897	7.26364e-06		-15.7	4.18868	3.42821e-42		-15.7	4.18868	1.19143e-42
		-9.8	2.09852	5.40487e-06		-15.7	4.20755	1.52474e-42		-15.7	4.20755	5.2941e-43
		-9.8	2.12808	4.00135e-06		-15.7	4.22642	6.75835e-43		-15.7	4.22642	2.34434e-43
		-9.8	2.15764	2.94771e-06		-15.7	4.24528	2.98539e-43		-15.7	4.24528	1.03456e-43
		-9.8	2.18719	2.16114e-06		-15.7	4.26415	1.31425e-43		-15.7	4.26415	4.54988e-44
		-9.8	2.21675	1.5771e-06		-15.7	4.28302	5.76594e-44		-15.7	4.28302	1.99412e-44
		-9.8	2.24631	1.14569e-06		-15.7	4.30189	2.52103e-44		-15.7	4.30189	8.70985e-45
		-9.8	2.27586	8.28617e-07		-15.7	4.32076	1.0985e-44		-15.7	4.32076	3.79122e-45
		-9.8	2.30542	5.96708e-07		-15.7	4.33962	4.77025e-45		-15.7	4.33962	1.64459e-45
		-9.8	2.33498	4.27885e-07		-15.7	4.35849	2.0644e-45		-15.7	4.35849	7.1096e-46
		-9.8	2.36453	3.05547e-07		-15.7	4.37736	8.90357e-46		-15.7	4.37736	3.06297e-46
		-9.8	2.39409	2.1729e-07		-15.7	4.39623	3.82691e-46		-15.7	4.39623	1.31508e-46
		-9.8	2.42365	1.53897e-07		-15.7	4.41509	1.63926e-46		-15.7	4.41509	5.62692e-47
		-9.8	2.4532	1.08559e-07		-15.7	4.43396	6.99778e-47		-15.7	4.43396	2.39939e-47
		-9.8	2.48276	7.62709e-08		-15.7	4.45283	2.97707e-47		-15.7	4.45283	1.01963e-47
		-9.8	2.51232	5.33725e-08		-15.7	4.4717	1.26221e-47		-15.7	4.4717	4.31815e-48
		-9.8	2.54187	3.72007e-08		-15.7	4.49057	5.33321e-48		-15.7	4.49057	1.82249e-48
		-9.8	2.57143	2.58264e-08		-15.7	4.50943	2.24574e-48		-15.7	4.50943	7.66555e-49
		-9.8	2.60099	1.78591e-08		-15.7	4.5283	9.42422e-49		-15.7	4.5283	3.21319e-49
		-9.8	2.63054	1.23012e-08		-15.7	4.54717	3.94135e-49		-15.7	4.54717	1.34228e-49
		-9.8	2.6601	8.43972e-09		-15.7	4.56604	1.6427e-49		-15.7	4.56604	5.58808e-50
		-9.8	2.68966	5.76776e-09		-15.7	4.58491	6.82318e-50		-15.7	4.58491	2.31845e-50
		-9.8	2.71921	3.92636e-09		-15.7	4.60377	2.82442e-50		-15.7	4.60377	9.58618e-51
		-9.8	2.74877	2.66245e-09		-15.7	4.62264	1.16516e-50		-15.7	4.62264	3.95011e-51
		-9.8	2.77833	1.79841e-09		-15.7	4.64151	4.79021e-51		-15.7	4.64151	1.62214e-51
		-9.8	2.80788	1.21009e-09		-15.7	4.66038	1.96263e-51		-15.7	4.66038	6.63869e-52
		-9.8	2.83744	8.11105e-10		-15.7	4.67925	8.01373e-52		-15.7	4.67925	2.70765e-52
		-9.8	2.867	5.41593e-10		-15.7	4.69811	3.26096e-52		-15.7	4.69811	1.10057e-52
		-9.8	2.89655	3.60259e-10		-15.7	4.71698	1.32242e-52		-15.7	4.71698	4.45821e-53
		-9.8	2.92611	2.38733e-10		-15.7	4.73585	5.34451e-53		-15.7	4.73585	1.79978e-53
		-9.8	2.95567	1.57606e-10		-15.7	4.75472	2.15258e-53		-15.7	4.75472	7.24093e-54
		-9.8	2.98522	1.03659e-10		-15.7	4.77359	8.6402e-54		-15.7	4.77359	2.90327e-54
		-9.8	3.01478	6.79247e-11		-15.7	4.79245	3.45622e-54		-15.7	4.79245	1.1601e-54
		-9.8	3.04434	4.43447e-11		-15.7	4.81132	1.37782e-54		-15.7	4.81132	4.61981e-55
		-9.8	3.07389	2.88442e-11		-15.7	4.83019	5.47391e-55		-15.7	4.83019	1.83345e-55
		-9.8	3.10345	1.86935e-11		-15.7	4.84906	2.16728e-55		-15.7	4.84906	7.25155e-56
		-9.8	3.13301	1.20711e-11		-15.7	4.86793	8.55159e-56		-15.7	4.86793	2.85832e-56
		-9.8	3.16256	7.76676e-12		-15.7	4.88679	3.36272e-56		-15.7	4.88679	1.12282e-56
		-9.8	3.19212	4.9794e-12		-15.7	4.90566	1.3178e-56		-15.7	4.90566	4.39568e-57
		-9.8	3.22168	3.18103e-12		-15.7	4.92453	5.14657e-57		-15.7	4.92453	1.71499e-57
		-9.8	3.25123	2.025e-12		-15.7	4.9434	2.00309e-57		-15.7	4.9434	6.6683e-58
		-9.8	3.28079	1.28456e-12		-15.7	4.96226	7.76957e-58		-15.7	4.96226	2.58397e-58
		-9.8	3.31035	8.1202e-13		-15.7	4.98113	3.00335e-58		-15.7	4.98113	9.97879e-59
		-9.8	3.3399	5.11531e-13		-15.7	5	1.15698e-58		-15.7	5	3.8405e-59
		-9.8	3.36946	3.21128e-13		-15.7	5.01887	4.44182e-59		-15.7	5.01887	1.47304e-59
		-9.8	3.39902	2.00907e-13		-15.7	5.03774	1.69945e-59		-15.7	5.03774	5.63071e-60
		-9.8	3.42857	1.25265e-13		-15.7	5.0566	6.47987e-60		-15.7	5.0566	2.14501e-60
		-9.8	3.45813	7.78378e-14		-15.7	5.07547	2.46228e-60		-15.7	5.07547	8.14355e-61
		-9.8	3.48769	4.82044e-14		-15.7	5.09434	9.32441e-61		-15.7	5.09434	3.08118e-61
		-9.8	3.51724	2.97526e-14		-15.7	5.11321	3.51898e-61		-15.7	5.11321	1.16182e-61
		-9.8	3.5468	1.83027e-14		-15.7	5.13208	1.3235e-61		-15.7	5.13208	4.36597e-62
		-9.8	3.57636	1.12218e-14		-15.7	5.15094	4.96072e-62		-15.7	5.15094	1.63509e-62
		-9.8	3.60591	6.85763e-15		-15.7	5.16981	1.85301e-62		-15.7	5.16981	6.10267e-63
		-9.8	3.63547	4.17696e-15		-15.7	5.18868	6.89796e-63		-15.7	5.18868	2.26996e-63
		-9.8	3.66503	2.53587e-15		-15.7	5.20755	2.55903e-63		-15.7	5.20755	8.41461e-64
		-9.8	3.69458	1.53456e-15		-15.7	5.22642	9.46112e-64		-15.7	5.22642	3.10863e-64
		-9.8	3.72414	9.25626e-16		-15.7	5.24528	3.48595e-64		-15.7	5.24528	1.14451e-64
		-9.8	3.7537	5.56535e-16		-15.7	5.26415	1.28e-64		-15.7	5.26415	4.19945e-65
		-9.8	3.78325	3.33551e-16		-15.7	5.28302	4.68394e-65		-15.7	5.28302	1.53561e-65
		-9.8	3.81281	1.99275e-16		-15.7	5.30189	1.70814e-65		-15.7	5.30189	5.59615e-66
		-9.8	3.84237	1.18679e-16		-15.7	5.32076	6.20792e-66		-15.7	5.32076	2.03242e-66
		-9.8	3.87192	7.04593e-17		-15.7	5.33962	2.24843e-66		-15.7	5.33962	7.35626e-67
		-9.8	3.90148	4.17016e-17		-15.7	5.35849	8.11566e-67		-15.7	5.35849	2.65349e-67
		-9.8	3.93103	2.46055e-17		-15.7	5.37736	2.9193e-67		-15.7	5.37736	9.53883e-68
		-9.8	3.96059	1.4474e-17		-15.7	5.39623	1.04651e-67		-15.7	5.39623	3.41735e-68
		-9.8	3.99015	8.48861e-18		-15.7	5.41509	3.73869e-68		-15.7	5.41509	1.22012e-68
		-9.8	4.0197	4.96356e-18		-15.7	5.43396	1.33108e-68		-15.7	5.43396	4.3414e-69
		-9.8	4.04926	2.89386e-18		-15.7	5.45283	4.72281e-69		-15.7	5.45283	1.53948e-69
		-9.8	4.07882	1.68233e-18		-15.7	5.4717	1.66996e-69		-15.7	5.4717	5.44046e-70
		-9.8	4.10837	9.75256e-19		-15.7	5.49057	5.88464e-70		-15.7	5.49057	1.91607e-70
		-9.8	4.13793	5.63801e-19		-15.7	5.50943	2.06654e-70		-15.7	5.50943	6.72519e-71
		-9.8	4.16749	3.25061e-19		-15.7	5.5283	7.23232e-71		-15.7	5.5283	2.35241e-71
		-9.8	4.19704	1.86926e-19		-15.7	5.54717	2.52243e-71		-15.7	5.54717	8.20042e-72
		-9.8	4.2266	1.07221e-19		-15.7	5.56604	8.76741e-72		-15.7	5.56604	2.84888e-72
		-9.8	4.25616	6.13533e-20		-15.7	5.58491	3.03691e-72		-15.7	5.58491	9.86341e-73
		-9.8	4.28571	3.50261e-20		-15.7	5.60377	1.04833e-72		-15.7	5.60377	3.40325e-73
		-9.8	4.31527	1.99524e-20		-15.7	5.62264	3.60643e-73		-15.7	5.62264	1.17024e-73
		-9.8	4.34483	1.13423e-20		-15.7	5.64151	1.23641e-73		-15.7	5.64151	4.01024e-74
		-9.8	4.37438	6.4354e-21		-15.7	5.66038	4.2243e-74		-15.7	5.66038	1.36955e-74
		-9.8	4.40394	3.64483e-21		-15.7	5.67925	1.43832e-74		-15.7	5.67925	4.66124e-75
		-9.8	4.4335	2.06098e-21		-15.7	5.69811	4.8805e-75		-15.7	5.69811	1.58101e-75
		-9.8	4.46305	1.16368e-21		-15.7	5.71698	1.65037e-75		-15.7	5.71698	5.3442e-76
		-9.8	4.49261	6.56173e-22		-15.7	5.73585	5.56165e-76		-15.7	5.73585	1.80029e-76
		-9.8	4.52217	3.69568e-22		-15.7	5.75472	1.86782e-76		-15.7	5.75472	6.04385e-77
		-9.8	4.55172	2.07931e-22		-15.7	5.77359	6.25131e-77		-15.7	5.77359	2.02207e-77
		-9.8	4.58128	1.16882e-22		-15.7	5.79245	2.08504e-77		-15.7	5.79245	6.74204e-78
		-9.8	4.61084	6.56472e-23		-15.7	5.81132	6.93051e-78		-15.7	5.81132	2.24025e-78
		-9.8	4.64039	3.68436e-23		-15.7	5.83019	2.29573e-78		-15.7	5.83019	7.41845e-79
		-9.8	4.66995	2.06635e-23		-15.7	5.84906	7.57851e-79		-15.7	5.84906	2.44816e-79
		-9.8	4.69951	1.1581e-23		-15.7	5.86793	2.49317e-79		-15.7	5.86793	8.05148e-80
		-9.8	4.72906	6.48608e-24		-15.7	5.88679	8.17384e-80		-15.7	5.88679	2.63889e-80
		-9.8	4.75862	3.62987e-24		-15.7	5.90566	2.67058e-80		-15.7	5.90566	8.61941e-81
		-9.8	4.78818	2.02972e-24		-15.7	5.92453	8.69542e-81		-15.7	5.92453	2.80571e-81
		-9.8	4.81773	1.13389e-24		-15.7	5.9434	2.8215e-81		-15.7	5.9434	9.10156e-82
		-9.8	4.84729	6.32763e-25		-15.7	5.96226	9.12378e-82		-15.7	5.96226	2.94237e-82
		-9.8	4.87685	3.5268e-25		-15.7	5.98113	2.94018e-82		-15.7	5.98113	9.47955e-83
		-9.8	4.9064	1.96301e-25		-15.7	6	9.4423e-83		-15.7	6	3.04358e-83
		-9.8	4.93596	1.09091e-25		-15.65	0	0.00023574		-15.65	0	0.03115
		-9.8	4.96552	6.05214e-26		-15.65	0.01887	0.000725686		-15.65	0.01887	0.06009
		-9.8	4.99507	3.35125e-26		-15.65	0.03774	0.00167		-15.65	0.03774	0.0831
		-9.8	5.02463	1.85187e-26		-15.65	0.0566	0.00267		-15.65	0.0566	0.09809
		-9.8	5.05419	1.02106e-26		-15.65	0.07547	0.00349		-15.65	0.07547	0.1076
		-9.8	5.08374	5.61647e-27		-15.65	0.09434	0.00397		-15.65	0.09434	0.11268
		-9.8	5.1133	3.08166e-27		-15.65	0.11321	0.00404		-15.65	0.11321	0.11402
		-9.8	5.14286	1.6864e-27		-15.65	0.13208	0.00375		-15.65	0.13208	0.11222
		-9.8	5.17241	9.20316e-28		-15.65	0.15094	0.00328		-15.65	0.15094	0.10784
		-9.8	5.20197	5.00808e-28		-15.65	0.16981	0.00295		-15.65	0.16981	0.10142
		-9.8	5.23153	2.7172e-28		-15.65	0.18868	0.003		-15.65	0.18868	0.09347
		-9.8	5.26108	1.46977e-28		-15.65	0.20755	0.00335		-15.65	0.20755	0.08449
		-9.8	5.29064	7.92548e-29		-15.65	0.22642	0.00371		-15.65	0.22642	0.07495
		-9.8	5.3202	4.26009e-29		-15.65	0.24528	0.00383		-15.65	0.24528	0.06526
		-9.8	5.34975	2.28247e-29		-15.65	0.26415	0.00362		-15.65	0.26415	0.0558
		-9.8	5.37931	1.21889e-29		-15.65	0.28302	0.00309		-15.65	0.28302	0.0469
		-9.8	5.40887	6.4875e-30		-15.65	0.30189	0.00231		-15.65	0.30189	0.03877
		-9.8	5.43842	3.44134e-30		-15.65	0.32076	0.0014		-15.65	0.32076	0.03158
		-9.8	5.46798	1.81929e-30		-15.65	0.33962	0.000477611		-15.65	0.33962	0.02537
		-9.8	5.49754	9.58498e-31		-15.65	0.35849	0.000364539		-15.65	0.35849	0.02013
		-9.8	5.52709	5.0325e-31		-15.65	0.37736	0.000994782		-15.65	0.37736	0.01576
		-9.8	5.55665	2.63313e-31		-15.65	0.39623	0.00141		-15.65	0.39623	0.01217
		-9.8	5.58621	1.37293e-31		-15.65	0.41509	0.00159		-15.65	0.41509	0.00923
		-9.8	5.61576	7.13364e-32		-15.65	0.43396	0.00159		-15.65	0.43396	0.00684
		-9.8	5.64532	3.69363e-32		-15.65	0.45283	0.00145		-15.65	0.45283	0.00493
		-9.8	5.67488	1.90578e-32		-15.65	0.4717	0.00127		-15.65	0.4717	0.00344
		-9.8	5.70443	9.79862e-33		-15.65	0.49057	0.00112		-15.65	0.49057	0.00232
		-9.8	5.73399	5.02031e-33		-15.65	0.50943	0.00104		-15.65	0.50943	0.00153
		-9.8	5.76355	2.56312e-33		-15.65	0.5283	0.00105		-15.65	0.5283	0.00103
		-9.8	5.7931	1.304e-33		-15.65	0.54717	0.00109		-15.65	0.54717	0.000760407
		-9.8	5.82266	6.61083e-34		-15.65	0.56604	0.00112		-15.65	0.56604	0.000616136
		-9.8	5.85222	3.33969e-34		-15.65	0.58491	0.00113		-15.65	0.58491	0.000516557
		-9.8	5.88177	1.68123e-34		-15.65	0.60377	0.00112		-15.65	0.60377	0.000423618
		-9.8	5.91133	8.43378e-35		-15.65	0.62264	0.00109		-15.65	0.62264	0.000333767
		-9.8	5.94089	4.21589e-35		-15.65	0.64151	0.00106		-15.65	0.64151	0.000257332
		-9.8	5.97044	2.10006e-35		-15.65	0.66038	0.00103		-15.65	0.66038	0.000206207
		-9.8	6	1.04243e-35		-15.65	0.67925	0.00101		-15.65	0.67925	0.000184383
		-9.75	0	0.04634		-15.65	0.69811	0.000992621		-15.65	0.69811	0.000182556
		-9.75	0.02956	0.11159		-15.65	0.71698	0.000983147		-15.65	0.71698	0.000187077
		-9.75	0.05911	0.15337		-15.65	0.73585	0.00097532		-15.65	0.73585	0.000189884
		-9.75	0.08867	0.1799		-15.65	0.75472	0.000965589		-15.65	0.75472	0.000188516
		-9.75	0.11823	0.19712		-15.65	0.77359	0.000950872		-15.65	0.77359	0.000183185
		-9.75	0.14778	0.20834		-15.65	0.79245	0.000928894		-15.65	0.79245	0.000174896
		-9.75	0.17734	0.2155		-15.65	0.81132	0.000898358		-15.65	0.81132	0.000164644
		-9.75	0.2069	0.21914		-15.65	0.83019	0.000858974		-15.65	0.83019	0.000153181
		-9.75	0.23645	0.21864		-15.65	0.84906	0.00081135		-15.65	0.84906	0.000141028
		-9.75	0.26601	0.21289		-15.65	0.86793	0.000756793		-15.65	0.86793	0.000128557
		-9.75	0.29557	0.20117		-15.65	0.88679	0.000697064		-15.65	0.88679	0.000116056
		-9.75	0.32512	0.18372		-15.65	0.90566	0.000634126		-15.65	0.90566	0.000103766
		-9.75	0.35468	0.16199		-15.65	0.92453	0.000569932		-15.65	0.92453	9.1894e-05
		-9.75	0.38424	0.13847		-15.65	0.9434	0.000506268		-15.65	0.9434	8.06099e-05
		-9.75	0.41379	0.11623		-15.65	0.96226	0.000444653		-15.65	0.96226	7.00475e-05
		-9.75	0.44335	0.09801		-15.65	0.98113	0.000386289		-15.65	0.98113	6.03017e-05
		-9.75	0.47291	0.08504		-15.65	1	0.000332052		-15.65	1	5.1431e-05
		-9.75	0.50246	0.07618		-15.65	1.01887	0.000282515		-15.65	1.01887	4.34609e-05
		-9.75	0.53202	0.06875		-15.65	1.03774	0.000237982		-15.65	1.03774	3.63882e-05
		-9.75	0.56158	0.06048		-15.65	1.0566	0.000198531		-15.65	1.0566	3.01869e-05
		-9.75	0.59113	0.05061		-15.65	1.07547	0.000164057		-15.65	1.07547	2.48127e-05
		-9.75	0.62069	0.04032		-15.65	1.09434	0.000134322		-15.65	1.09434	2.02081e-05
		-9.75	0.65025	0.03287		-15.65	1.11321	0.000108988		-15.65	1.11321	1.63069e-05
		-9.75	0.6798	0.03248		-15.65	1.13208	8.76583e-05		-15.65	1.13208	1.30378e-05
		-9.75	0.70936	0.03887		-15.65	1.15094	6.99016e-05		-15.65	1.15094	1.03282e-05
		-9.75	0.73892	0.0477		-15.65	1.16981	5.52798e-05		-15.65	1.16981	8.1064e-06
		-9.75	0.76847	0.05581		-15.65	1.18868	4.33649e-05		-15.65	1.18868	6.30388e-06
		-9.75	0.79803	0.06182		-15.65	1.20755	3.37533e-05		-15.65	1.20755	4.85691e-06
		-9.75	0.82759	0.06529		-15.65	1.22642	2.60747e-05		-15.65	1.22642	3.7075e-06
		-9.75	0.85714	0.06631		-15.65	1.24528	1.99971e-05		-15.65	1.24528	2.80391e-06
		-9.75	0.8867	0.06522		-15.65	1.26415	1.52296e-05		-15.65	1.26415	2.10089e-06
		-9.75	0.91626	0.06247		-15.65	1.28302	1.15216e-05		-15.65	1.28302	1.55953e-06
		-9.75	0.94581	0.05853		-15.65	1.30189	8.66111e-06		-15.65	1.30189	1.14692e-06
		-9.75	0.97537	0.05382		-15.65	1.32076	6.47161e-06		-15.65	1.32076	8.35638e-07
		-9.75	1.00493	0.04868		-15.65	1.33962	4.80805e-06		-15.65	1.33962	6.03192e-07
		-9.75	1.03448	0.04337		-15.65	1.35849	3.55293e-06		-15.65	1.35849	4.31381e-07
		-9.75	1.06404	0.03809		-15.65	1.37736	2.61223e-06		-15.65	1.37736	3.05682e-07
		-9.75	1.0936	0.033		-15.65	1.39623	1.91156e-06		-15.65	1.39623	2.14657e-07
		-9.75	1.12315	0.0282		-15.65	1.41509	1.39273e-06		-15.65	1.41509	1.49417e-07
		-9.75	1.15271	0.02376		-15.65	1.43396	1.01062e-06		-15.65	1.43396	1.03136e-07
		-9.75	1.18227	0.01974		-15.65	1.45283	7.30617e-07		-15.65	1.45283	7.06443e-08
		-9.75	1.21182	0.01617		-15.65	1.4717	5.26397e-07		-15.65	1.4717	4.80666e-08
		-9.75	1.24138	0.01307		-15.65	1.49057	3.7808e-07		-15.65	1.49057	3.25375e-08
		-9.75	1.27094	0.01041		-15.65	1.50943	2.70782e-07		-15.65	1.50943	2.19618e-08
		-9.75	1.30049	0.00819		-15.65	1.5283	1.93431e-07		-15.65	1.5283	1.48257e-08
		-9.75	1.33005	0.00636		-15.65	1.54717	1.37847e-07		-15.65	1.54717	1.00484e-08
		-9.75	1.35961	0.00488		-15.65	1.56604	9.80184e-08		-15.65	1.56604	6.8673e-09
		-9.75	1.38916	0.00371		-15.65	1.58491	6.95532e-08		-15.65	1.58491	4.75172e-09
		-9.75	1.41872	0.00279		-15.65	1.60377	4.92568e-08		-15.65	1.60377	3.33816e-09
		-9.75	1.44828	0.00209		-15.65	1.62264	3.48162e-08		-15.65	1.62264	2.38261e-09
		-9.75	1.47783	0.00156		-15.65	1.64151	2.45622e-08		-15.65	1.64151	1.725e-09
		-9.75	1.50739	0.00116		-15.65	1.66038	1.72948e-08		-15.65	1.66038	1.26269e-09
		-9.75	1.53695	0.000868922		-15.65	1.67925	1.21537e-08		-15.65	1.67925	9.30849e-10
		-9.75	1.5665	0.00065374		-15.65	1.69811	8.52329e-09		-15.65	1.69811	6.88551e-10
		-9.75	1.59606	0.000496163		-15.65	1.71698	5.96451e-09		-15.65	1.71698	5.0953e-10
		-9.75	1.62562	0.000380306		-15.65	1.73585	4.16449e-09		-15.65	1.73585	3.76383e-10
		-9.75	1.65517	0.000294281		-15.65	1.75472	2.90079e-09		-15.65	1.75472	2.77126e-10
		-9.75	1.68473	0.000229493		-15.65	1.77359	2.01551e-09		-15.65	1.77359	2.03192e-10
		-9.75	1.71429	0.000179921		-15.65	1.79245	1.39674e-09		-15.65	1.79245	1.4828e-10
		-9.75	1.74384	0.00014143		-15.65	1.81132	9.6529e-10		-15.65	1.81132	1.07666e-10
		-9.75	1.7734	0.000111196		-15.65	1.83019	6.65212e-10		-15.65	1.83019	7.7775e-11
		-9.75	1.80296	8.72711e-05		-15.65	1.84906	4.57066e-10		-15.65	1.84906	5.58928e-11
		-9.75	1.83251	6.8272e-05		-15.65	1.86793	3.13092e-10		-15.65	1.86793	3.99608e-11
		-9.75	1.86207	5.31813e-05		-15.65	1.88679	2.13797e-10		-15.65	1.88679	2.84248e-11
		-9.75	1.89163	4.12219e-05		-15.65	1.90566	1.45525e-10		-15.65	1.90566	2.01174e-11
		-9.75	1.92118	3.17818e-05		-15.65	1.92453	9.87299e-11		-15.65	1.92453	1.41672e-11
		-9.75	1.95074	2.43682e-05		-15.65	1.9434	6.67591e-11		-15.65	1.9434	9.9278e-12
		-9.75	1.9803	1.85795e-05		-15.65	1.96226	4.49885e-11		-15.65	1.96226	6.92317e-12
		-9.75	2.00985	1.40871e-05		-15.65	1.98113	3.02137e-11		-15.65	1.98113	4.80459e-12
		-9.75	2.03941	1.06224e-05		-15.65	2	2.0221e-11		-15.65	2	3.31836e-12
		-9.75	2.06897	7.96704e-06		-15.65	2.01887	1.3486e-11		-15.65	2.01887	2.28098e-12
		-9.75	2.09852	5.9443e-06		-15.65	2.03774	8.96267e-12		-15.65	2.03774	1.56049e-12
		-9.75	2.12808	4.41268e-06		-15.65	2.0566	5.93548e-12		-15.65	2.0566	1.06257e-12
		-9.75	2.15764	3.25963e-06		-15.65	2.07547	3.9168e-12		-15.65	2.07547	7.20139e-13
		-9.75	2.18719	2.39642e-06		-15.65	2.09434	2.57548e-12		-15.65	2.09434	4.85797e-13
		-9.75	2.21675	1.75366e-06		-15.65	2.11321	1.68745e-12		-15.65	2.11321	3.26199e-13
		-9.75	2.24631	1.27753e-06		-15.65	2.13208	1.10166e-12		-15.65	2.13208	2.18028e-13
		-9.75	2.27586	9.26592e-07		-15.65	2.15094	7.1665e-13		-15.65	2.15094	1.45063e-13
		-9.75	2.30542	6.69173e-07		-15.65	2.16981	4.64519e-13		-15.65	2.16981	9.60785e-14
		-9.75	2.33498	4.81236e-07		-15.65	2.18868	3.0001e-13		-15.65	2.18868	6.33487e-14
		-9.75	2.36453	3.44649e-07		-15.65	2.20755	1.93066e-13		-15.65	2.20755	4.15819e-14
		-9.75	2.39409	2.45822e-07		-15.65	2.22642	1.23797e-13		-15.65	2.22642	2.71732e-14
		-9.75	2.42365	1.74626e-07		-15.65	2.24528	7.90947e-14		-15.65	2.24528	1.76792e-14
		-9.75	2.4532	1.23554e-07		-15.65	2.26415	5.03524e-14		-15.65	2.26415	1.14521e-14
		-9.75	2.48276	8.70712e-08		-15.65	2.28302	3.19395e-14		-15.65	2.28302	7.38622e-15
		-9.75	2.51232	6.11188e-08		-15.65	2.30189	2.01869e-14		-15.65	2.30189	4.74342e-15
		-9.75	2.54187	4.2733e-08		-15.65	2.32076	1.2713e-14		-15.65	2.32076	3.03324e-15
		-9.75	2.57143	2.9761e-08		-15.65	2.33962	7.97743e-15		-15.65	2.33962	1.93146e-15
		-9.75	2.60099	2.06457e-08		-15.65	2.35849	4.98787e-15		-15.65	2.35849	1.22474e-15
		-9.75	2.63054	1.42665e-08		-15.65	2.37736	3.10746e-15		-15.65	2.37736	7.73379e-16
		-9.75	2.6601	9.82002e-09		-15.65	2.39623	1.92901e-15		-15.65	2.39623	4.86352e-16
		-9.75	2.68966	6.73319e-09		-15.65	2.41509	1.19318e-15		-15.65	2.41509	3.04601e-16
		-9.75	2.71921	4.59883e-09		-15.65	2.43396	7.35396e-16		-15.65	2.43396	1.89998e-16
		-9.75	2.74877	3.12894e-09		-15.65	2.45283	4.51627e-16		-15.65	2.45283	1.18036e-16
		-9.75	2.77833	2.12068e-09		-15.65	2.4717	2.76367e-16		-15.65	2.4717	7.30376e-17
		-9.75	2.80788	1.43182e-09		-15.65	2.49057	1.68516e-16		-15.65	2.49057	4.50147e-17
		-9.75	2.83744	9.63047e-10		-15.65	2.50943	1.02387e-16		-15.65	2.50943	2.76344e-17
		-9.75	2.867	6.45292e-10		-15.65	2.5283	6.19877e-17		-15.65	2.5283	1.68984e-17
		-9.75	2.89655	4.30749e-10		-15.65	2.54717	3.73955e-17		-15.65	2.54717	1.02933e-17
		-9.75	2.92611	2.86457e-10		-15.65	2.56604	2.24798e-17		-15.65	2.56604	6.24572e-18
		-9.75	2.95567	1.8979e-10		-15.65	2.58491	1.34656e-17		-15.65	2.58491	3.77523e-18
		-9.75	2.98522	1.25278e-10		-15.65	2.60377	8.03755e-18		-15.65	2.60377	2.27324e-18
		-9.75	3.01478	8.23897e-11		-15.65	2.62264	4.78065e-18		-15.65	2.62264	1.36363e-18
		-9.75	3.04434	5.39856e-11		-15.65	2.64151	2.83347e-18		-15.65	2.64151	8.1491e-19
		-9.75	3.07389	3.52452e-11		-15.65	2.66038	1.67349e-18		-15.65	2.66038	4.85163e-19
		-9.75	3.10345	2.29271e-11		-15.65	2.67925	9.84923e-19		-15.65	2.67925	2.87766e-19
		-9.75	3.13301	1.48606e-11		-15.65	2.69811	5.77642e-19		-15.65	2.69811	1.70049e-19
		-9.75	3.16256	9.59781e-12		-15.65	2.71698	3.37595e-19		-15.65	2.71698	1.00114e-19
		-9.75	3.19212	6.17682e-12		-15.65	2.73585	1.96614e-19		-15.65	2.73585	5.87232e-20
		-9.75	3.22168	3.96119e-12		-15.65	2.75472	1.14109e-19		-15.65	2.75472	3.43182e-20
		-9.75	3.25123	2.53141e-12		-15.65	2.77359	6.59958e-20		-15.65	2.77359	1.99823e-20
		-9.75	3.28079	1.61208e-12		-15.65	2.79245	3.80367e-20		-15.65	2.79245	1.15925e-20
		-9.75	3.31035	1.02308e-12		-15.65	2.81132	2.18466e-20		-15.65	2.81132	6.70072e-21
		-9.75	3.3399	6.47043e-13		-15.65	2.83019	1.25043e-20		-15.65	2.83019	3.85911e-21
		-9.75	3.36946	4.07823e-13		-15.65	2.84906	7.13244e-21		-15.65	2.84906	2.2145e-21
		-9.75	3.39902	2.56173e-13		-15.65	2.86793	4.05431e-21		-15.65	2.86793	1.26617e-21
		-9.75	3.42857	1.60371e-13		-15.65	2.88679	2.29668e-21		-15.65	2.88679	7.21344e-22
		-9.75	3.45813	1.0006e-13		-15.65	2.90566	1.29656e-21		-15.65	2.90566	4.09474e-22
		-9.75	3.48769	6.22211e-14		-15.65	2.92453	7.29444e-22		-15.65	2.92453	2.31605e-22
		-9.75	3.51724	3.85631e-14		-15.65	2.9434	4.08981e-22		-15.65	2.9434	1.3053e-22
		-9.75	3.5468	2.38215e-14		-15.65	2.96226	2.28522e-22		-15.65	2.96226	7.33026e-23
		-9.75	3.57636	1.46668e-14		-15.65	2.98113	1.27253e-22		-15.65	2.98113	4.1018e-23
		-9.75	3.60591	9.00081e-15		-15.65	3	7.06198e-23		-15.65	3	2.28707e-23
		-9.75	3.63547	5.5057e-15		-15.65	3.01887	3.90574e-23		-15.65	3.01887	1.27068e-23
		-9.75	3.66503	3.35688e-15		-15.65	3.03774	2.15279e-23		-15.65	3.03774	7.03477e-24
		-9.75	3.69458	2.04014e-15		-15.65	3.0566	1.18256e-23		-15.65	3.0566	3.88078e-24
		-9.75	3.72414	1.23593e-15		-15.65	3.07547	6.47394e-24		-15.65	3.07547	2.13328e-24
		-9.75	3.7537	7.46346e-16		-15.65	3.09434	3.53216e-24		-15.65	3.09434	1.16853e-24
		-9.75	3.78325	4.49275e-16		-15.65	3.11321	1.9206e-24		-15.65	3.11321	6.37814e-25
		-9.75	3.81281	2.69598e-16		-15.65	3.13208	1.04079e-24		-15.65	3.13208	3.46908e-25
		-9.75	3.84237	1.61273e-16		-15.65	3.15094	5.62109e-25		-15.65	3.15094	1.88019e-25
		-9.75	3.87192	9.61743e-17		-15.65	3.16981	3.02557e-25		-15.65	3.16981	1.01545e-25
		-9.75	3.90148	5.71764e-17		-15.65	3.18868	1.62302e-25		-15.65	3.18868	5.46496e-26
		-9.75	3.93103	3.38882e-17		-15.65	3.20755	8.67712e-26		-15.65	3.20755	2.93081e-26
		-9.75	3.96059	2.00247e-17		-15.65	3.22642	4.62338e-26		-15.65	3.22642	1.56626e-26
		-9.75	3.99015	1.17973e-17		-15.65	3.24528	2.45514e-26		-15.65	3.24528	8.34092e-27
		-9.75	4.0197	6.92971e-18		-15.65	3.26415	1.29936e-26		-15.65	3.26415	4.42632e-27
		-9.75	4.04926	4.05865e-18		-15.65	3.28302	6.85356e-27		-15.65	3.28302	2.34073e-27
		-9.75	4.07882	2.3703e-18		-15.65	3.30189	3.60279e-27		-15.65	3.30189	1.2335e-27
		-9.75	4.10837	1.38039e-18		-15.65	3.32076	1.88755e-27		-15.65	3.32076	6.47753e-28
		-9.75	4.13793	8.01685e-19		-15.65	3.33962	9.85583e-28		-15.65	3.33962	3.38971e-28
		-9.75	4.16749	4.64343e-19		-15.65	3.35849	5.12891e-28		-15.65	3.35849	1.76767e-28
		-9.75	4.19704	2.68251e-19		-15.65	3.37736	2.66007e-28		-15.65	3.37736	9.18594e-29
		-9.75	4.2266	1.54578e-19		-15.65	3.39623	1.37499e-28		-15.65	3.39623	4.757e-29
		-9.75	4.25616	8.88593e-20		-15.65	3.41509	7.08341e-29		-15.65	3.41509	2.45489e-29
		-9.75	4.28571	5.09624e-20		-15.65	3.43396	3.63682e-29		-15.65	3.43396	1.26246e-29
		-9.75	4.31527	2.91637e-20		-15.65	3.45283	1.86097e-29		-15.65	3.45283	6.46989e-30
		-9.75	4.34483	1.66546e-20		-15.65	3.4717	9.49061e-30		-15.65	3.4717	3.30419e-30
		-9.75	4.37438	9.49265e-21		-15.65	3.49057	4.82376e-30		-15.65	3.49057	1.68162e-30
		-9.75	4.40394	5.40087e-21		-15.65	3.50943	2.44351e-30		-15.65	3.50943	8.52867e-31
		-9.75	4.4335	3.06782e-21		-15.65	3.5283	1.23362e-30		-15.65	3.5283	4.31052e-31
		-9.75	4.46305	1.74002e-21		-15.65	3.54717	6.207e-31		-15.65	3.54717	2.17107e-31
		-9.75	4.49261	9.85603e-22		-15.65	3.56604	3.11258e-31		-15.65	3.56604	1.08972e-31
		-9.75	4.52217	5.57623e-22		-15.65	3.58491	1.55559e-31		-15.65	3.58491	5.45067e-32
		-9.75	4.55172	3.1516e-22		-15.65	3.60377	7.7483e-32		-15.65	3.60377	2.71696e-32
		-9.75	4.58128	1.77962e-22		-15.65	3.62264	3.84639e-32		-15.65	3.62264	1.34964e-32
		-9.75	4.61084	1.0041e-22		-15.65	3.64151	1.90298e-32		-15.65	3.64151	6.6811e-33
		-9.75	4.64039	5.66134e-23		-15.65	3.66038	9.38323e-33		-15.65	3.66038	3.29595e-33
		-9.75	4.66995	3.18988e-23		-15.65	3.67925	4.6111e-33		-15.65	3.67925	1.62036e-33
		-9.75	4.69951	1.7962e-23		-15.65	3.69811	2.25835e-33		-15.65	3.69811	7.93865e-34
		-9.75	4.72906	1.01078e-23		-15.65	3.71698	1.10233e-33		-15.65	3.71698	3.87599e-34
		-9.75	4.75862	5.68414e-24		-15.65	3.73585	5.36249e-34		-15.65	3.73585	1.88591e-34
		-9.75	4.78818	3.19407e-24		-15.65	3.75472	2.59989e-34		-15.65	3.75472	9.14457e-35
		-9.75	4.81773	1.79331e-24		-15.65	3.77359	1.25625e-34		-15.65	3.77359	4.41885e-35
		-9.75	4.84729	1.00586e-24		-15.65	3.79245	6.04964e-35		-15.65	3.79245	2.12794e-35
		-9.75	4.87685	5.63554e-25		-15.65	3.81132	2.90346e-35		-15.65	3.81132	1.02121e-35
		-9.75	4.9064	3.15338e-25		-15.65	3.83019	1.38878e-35		-15.65	3.83019	4.88403e-36
		-9.75	4.93596	1.76192e-25		-15.65	3.84906	6.6204e-36		-15.65	3.84906	2.3278e-36
		-9.75	4.96552	9.82855e-26		-15.65	3.86793	3.14533e-36		-15.65	3.86793	1.10566e-36
		-9.75	4.99507	5.47283e-26		-15.65	3.88679	1.48929e-36		-15.65	3.88679	5.23365e-37
		-9.75	5.02463	3.04143e-26		-15.65	3.90566	7.02783e-37		-15.65	3.90566	2.46885e-37
		-9.75	5.05419	1.68662e-26		-15.65	3.92453	3.30517e-37		-15.65	3.92453	1.16063e-37
		-9.75	5.08374	9.33177e-27		-15.65	3.9434	1.54916e-37		-15.65	3.9434	5.43755e-38
		-9.75	5.1133	5.15053e-27		-15.65	3.96226	7.23653e-38		-15.65	3.96226	2.53876e-38
		-9.75	5.14286	2.83546e-27		-15.65	3.98113	3.36894e-38		-15.65	3.98113	1.18127e-38
		-9.75	5.17241	1.55678e-27		-15.65	4	1.56309e-38		-15.65	4	5.47757e-39
		-9.75	5.20197	8.52344e-28		-15.65	4.01887	7.22777e-39		-15.65	4.01887	2.53127e-39
		-9.75	5.23153	4.6531e-28		-15.65	4.03774	3.33083e-39		-15.65	4.03774	1.16573e-39
		-9.75	5.26108	2.53263e-28		-15.65	4.0566	1.52978e-39		-15.65	4.0566	5.35024e-40
		-9.75	5.29064	1.37426e-28		-15.65	4.07547	7.00218e-40		-15.65	4.07547	2.44714e-40
		-9.75	5.3202	7.43372e-29		-15.65	4.09434	3.19423e-40		-15.65	4.09434	1.11547e-40
		-9.75	5.34975	4.00826e-29		-15.65	4.11321	1.45219e-40		-15.65	4.11321	5.06723e-41
		-9.75	5.37931	2.15425e-29		-15.65	4.13208	6.57978e-41		-15.65	4.13208	2.29402e-41
		-9.75	5.40887	1.154e-29		-15.65	4.15094	2.97115e-41		-15.65	4.15094	1.035e-41
		-9.75	5.43842	6.16132e-30		-15.65	4.16981	1.3371e-41		-15.65	4.16981	4.65366e-42
		-9.75	5.46798	3.27855e-30		-15.65	4.18868	5.99695e-42		-15.65	4.18868	2.08529e-42
		-9.75	5.49754	1.73867e-30		-15.65	4.20755	2.68055e-42		-15.65	4.20755	9.31221e-43
		-9.75	5.52709	9.1891e-31		-15.65	4.22642	1.1941e-42		-15.65	4.22642	4.14435e-43
		-9.75	5.55665	4.83993e-31		-15.65	4.24528	5.30134e-43		-15.65	4.24528	1.83813e-43
		-9.75	5.58621	2.54044e-31		-15.65	4.26415	2.34561e-43		-15.65	4.26415	8.12481e-44
		-9.75	5.61576	1.32886e-31		-15.65	4.28302	1.03431e-43		-15.65	4.28302	3.57905e-44
		-9.75	5.64532	6.92693e-32		-15.65	4.30189	4.54539e-44		-15.65	4.30189	1.57123e-44
		-9.75	5.67488	3.59828e-32		-15.65	4.32076	1.99075e-44		-15.65	4.32076	6.87434e-45
		-9.75	5.70443	1.86267e-32		-15.65	4.33962	8.68936e-45		-15.65	4.33962	2.99737e-45
		-9.75	5.73399	9.60869e-33		-15.65	4.35849	3.77992e-45		-15.65	4.35849	1.30248e-45
		-9.75	5.76355	4.93943e-33		-15.65	4.37736	1.63871e-45		-15.65	4.37736	5.64051e-46
		-9.75	5.7931	2.53032e-33		-15.65	4.39623	7.08024e-46		-15.65	4.39623	2.43437e-46
		-9.75	5.82266	1.29168e-33		-15.65	4.41509	3.04872e-46		-15.65	4.41509	1.04707e-46
		-9.75	5.85222	6.57086e-34		-15.65	4.43396	1.30831e-46		-15.65	4.43396	4.48834e-47
		-9.75	5.88177	3.33099e-34		-15.65	4.45283	5.59536e-47		-15.65	4.45283	1.91742e-47
		-9.75	5.91133	1.68271e-34		-15.65	4.4717	2.3849e-47		-15.65	4.4717	8.16336e-48
		-9.75	5.94089	8.47094e-35		-15.65	4.49057	1.01306e-47		-15.65	4.49057	3.46373e-48
		-9.75	5.97044	4.24954e-35		-15.65	4.50943	4.2887e-48		-15.65	4.50943	1.46467e-48
		-9.75	6	2.12442e-35		-15.65	4.5283	1.80942e-48		-15.65	4.5283	6.17248e-49
		-9.7	0	0.04634		-15.65	4.54717	7.60812e-49		-15.65	4.54717	2.5924e-49
		-9.7	0.02956	0.1116		-15.65	4.56604	3.18815e-49		-15.65	4.56604	1.0851e-49
		-9.7	0.05911	0.15339		-15.65	4.58491	1.33144e-49		-15.65	4.58491	4.52645e-50
		-9.7	0.08867	0.17995		-15.65	4.60377	5.54155e-50		-15.65	4.60377	1.88179e-50
		-9.7	0.11823	0.19723		-15.65	4.62264	2.2986e-50		-15.65	4.62264	7.79668e-51
		-9.7	0.14778	0.20853		-15.65	4.64151	9.50208e-51		-15.65	4.64151	3.21938e-51
		-9.7	0.17734	0.21577		-15.65	4.66038	3.91469e-51		-15.65	4.66038	1.32483e-51
		-9.7	0.2069	0.21951		-15.65	4.67925	1.60731e-51		-15.65	4.67925	5.43342e-52
		-9.7	0.23645	0.21912		-15.65	4.69811	6.57695e-52		-15.65	4.69811	2.22081e-52
		-9.7	0.26601	0.21347		-15.65	4.71698	2.68209e-52		-15.65	4.71698	9.0464e-53
		-9.7	0.29557	0.20185		-15.65	4.73585	1.09005e-52		-15.65	4.73585	3.67253e-53
		-9.7	0.32512	0.18447		-15.65	4.75472	4.41509e-53		-15.65	4.75472	1.48588e-53
		-9.7	0.35468	0.16279		-15.65	4.77359	1.7822e-53		-15.65	4.77359	5.99136e-54
		-9.7	0.38424	0.13929		-15.65	4.79245	7.16966e-54		-15.65	4.79245	2.40766e-54
		-9.7	0.41379	0.11704		-15.65	4.81132	2.8745e-54		-15.65	4.81132	9.64256e-55
		-9.7	0.44335	0.09881		-15.65	4.83019	1.14855e-54		-15.65	4.83019	3.84872e-55
		-9.7	0.47291	0.08581		-15.65	4.84906	4.5736e-55		-15.65	4.84906	1.53097e-55
		-9.7	0.50246	0.07691		-15.65	4.86793	1.81506e-55		-15.65	4.86793	6.06941e-56
		-9.7	0.53202	0.06945		-15.65	4.88679	7.17869e-56		-15.65	4.88679	2.39802e-56
		-9.7	0.56158	0.06111		-15.65	4.90566	2.82958e-56		-15.65	4.90566	9.44251e-57
		-9.7	0.59113	0.05115		-15.65	4.92453	1.11153e-56		-15.65	4.92453	3.70552e-57
		-9.7	0.62069	0.04071		-15.65	4.9434	4.35157e-57		-15.65	4.9434	1.44924e-57
		-9.7	0.65025	0.03313		-15.65	4.96226	1.69782e-57		-15.65	4.96226	5.64883e-58
		-9.7	0.6798	0.0327		-15.65	4.98113	6.60174e-58		-15.65	4.98113	2.19435e-58
		-9.7	0.70936	0.03922		-15.65	5	2.55828e-58		-15.65	5	8.49532e-59
		-9.7	0.73892	0.04826		-15.65	5.01887	9.88007e-59		-15.65	5.01887	3.27781e-59
		-9.7	0.76847	0.05658		-15.65	5.03774	3.80272e-59		-15.65	5.03774	1.26042e-59
		-9.7	0.79803	0.06278		-15.65	5.0566	1.45865e-59		-15.65	5.0566	4.83032e-60
		-9.7	0.82759	0.06641		-15.65	5.07547	5.57608e-60		-15.65	5.07547	1.84486e-60
		-9.7	0.85714	0.06754		-15.65	5.09434	2.12437e-60		-15.65	5.09434	7.02234e-61
		-9.7	0.8867	0.06652		-15.65	5.11321	8.06587e-61		-15.65	5.11321	2.66396e-61
		-9.7	0.91626	0.06381		-15.65	5.13208	3.05207e-61		-15.65	5.13208	1.00717e-61
		-9.7	0.94581	0.05986		-15.65	5.15094	1.15096e-61		-15.65	5.15094	3.79493e-62
		-9.7	0.97537	0.05512		-15.65	5.16981	4.32561e-62		-15.65	5.16981	1.42507e-62
		-9.7	1.00493	0.04992		-15.65	5.18868	1.62015e-62		-15.65	5.18868	5.33328e-63
		-9.7	1.03448	0.04454		-15.65	5.20755	6.04764e-63		-15.65	5.20755	1.98922e-63
		-9.7	1.06404	0.03919		-15.65	5.22642	2.24976e-63		-15.65	5.22642	7.39431e-64
		-9.7	1.0936	0.034		-15.65	5.24528	8.34082e-64		-15.65	5.24528	2.73931e-64
		-9.7	1.12315	0.0291		-15.65	5.26415	3.08178e-64		-15.65	5.26415	1.01138e-64
		-9.7	1.15271	0.02456		-15.65	5.28302	1.13479e-64		-15.65	5.28302	3.72145e-65
		-9.7	1.18227	0.02044		-15.65	5.30189	4.16438e-65		-15.65	5.30189	1.36471e-65
		-9.7	1.21182	0.01678		-15.65	5.32076	1.52302e-65		-15.65	5.32076	4.98762e-66
		-9.7	1.24138	0.01358		-15.65	5.33962	5.55113e-66		-15.65	5.33962	1.81667e-66
		-9.7	1.27094	0.01084		-15.65	5.35849	2.0164e-66		-15.65	5.35849	6.59454e-67
		-9.7	1.30049	0.00854		-15.65	5.37736	7.29951e-67		-15.65	5.37736	2.38573e-67
		-9.7	1.33005	0.00664		-15.65	5.39623	2.63348e-67		-15.65	5.39623	8.60169e-68
		-9.7	1.35961	0.00511		-15.65	5.41509	9.4686e-68		-15.65	5.41509	3.09081e-68
		-9.7	1.38916	0.00389		-15.65	5.43396	3.39283e-68		-15.65	5.43396	1.10685e-68
		-9.7	1.41872	0.00293		-15.65	5.45283	1.21159e-68		-15.65	5.45283	3.95031e-69
		-9.7	1.44828	0.0022		-15.65	5.4717	4.31193e-69		-15.65	5.4717	1.40507e-69
		-9.7	1.47783	0.00164		-15.65	5.49057	1.52935e-69		-15.65	5.49057	4.98072e-70
		-9.7	1.50739	0.00122		-15.65	5.50943	5.40579e-70		-15.65	5.50943	1.75959e-70
		-9.7	1.53695	0.000915847		-15.65	5.5283	1.90428e-70		-15.65	5.5283	6.1952e-71
		-9.7	1.5665	0.000689736		-15.65	5.54717	6.68532e-71		-15.65	5.54717	2.17382e-71
		-9.7	1.59606	0.000524055		-15.65	5.56604	2.33901e-71		-15.65	5.56604	7.60183e-72
		-9.7	1.62562	0.000402198		-15.65	5.58491	8.15566e-72		-15.65	5.58491	2.64933e-72
		-9.7	1.65517	0.000311694		-15.65	5.60377	2.83404e-72		-15.65	5.60377	9.20193e-73
		-9.7	1.68473	0.000243508		-15.65	5.62264	9.81453e-73		-15.65	5.62264	3.18526e-73
		-9.7	1.71429	0.000191296		-15.65	5.64151	3.38728e-73		-15.65	5.64151	1.09884e-73
		-9.7	1.74384	0.000150707		-15.65	5.66038	1.16507e-73		-15.65	5.66038	3.77787e-74
		-9.7	1.7734	0.000118771		-15.65	5.67925	3.99363e-74		-15.65	5.67925	1.29444e-74
		-9.7	1.80296	9.34475e-05		-15.65	5.69811	1.36428e-74		-15.65	5.69811	4.42019e-75
		-9.7	1.83251	7.32896e-05		-15.65	5.71698	4.64466e-75		-15.65	5.71698	1.50426e-75
		-9.7	1.86207	5.72373e-05		-15.65	5.73585	1.57588e-75		-15.65	5.73585	5.10181e-76
		-9.7	1.89163	4.44816e-05		-15.65	5.75472	5.32853e-76		-15.65	5.75472	1.72444e-76
		-9.7	1.92118	3.43851e-05		-15.65	5.77359	1.7956e-76		-15.65	5.77359	5.80891e-77
		-9.7	1.95074	2.64338e-05		-15.65	5.79245	6.03014e-77		-15.65	5.79245	1.95012e-77
		-9.7	1.9803	2.02078e-05		-15.65	5.81132	2.01819e-77		-15.65	5.81132	6.52453e-78
		-9.7	2.00985	1.53624e-05		-15.65	5.83019	6.7315e-78		-15.65	5.83019	2.17549e-78
		-9.7	2.03941	1.1615e-05		-15.65	5.84906	2.23757e-78		-15.65	5.84906	7.22911e-79
		-9.7	2.06897	8.73484e-06		-15.65	5.86793	7.4124e-79		-15.65	5.86793	2.39405e-79
		-9.7	2.09852	6.53473e-06		-15.65	5.88679	2.44712e-79		-15.65	5.88679	7.90133e-80
		-9.7	2.12808	4.86412e-06		-15.65	5.90566	8.05133e-80		-15.65	5.90566	2.59888e-80
		-9.7	2.15764	3.60291e-06		-15.65	5.92453	2.63994e-80		-15.65	5.92453	8.51907e-81
		-9.7	2.18719	2.65608e-06		-15.65	5.9434	8.62653e-81		-15.65	5.9434	2.78302e-81
		-9.7	2.21675	1.94906e-06		-15.65	5.96226	2.80926e-81		-15.65	5.96226	9.06062e-82
		-9.7	2.24631	1.42385e-06		-15.65	5.98113	9.11723e-82		-15.65	5.98113	2.9398e-82
		-9.7	2.27586	1.03563e-06		-15.65	6	2.94881e-82		-15.65	6	9.50594e-83
		-9.7	2.30542	7.5005e-07		-15.6	0	0.00023574		-15.6	0	0.03115
		-9.7	2.33498	5.40952e-07		-15.6	0.01887	0.000725706		-15.6	0.01887	0.06009
		-9.7	2.36453	3.88544e-07		-15.6	0.03774	0.00167		-15.6	0.03774	0.08311
		-9.7	2.39409	2.77946e-07		-15.6	0.0566	0.00267		-15.6	0.0566	0.09811
		-9.7	2.42365	1.98033e-07		-15.6	0.07547	0.00349		-15.6	0.07547	0.10764
		-9.7	2.4532	1.40537e-07		-15.6	0.09434	0.00397		-15.6	0.09434	0.11274
		-9.7	2.48276	9.93411e-08		-15.6	0.11321	0.00404		-15.6	0.11321	0.11411
		-9.7	2.51232	6.99462e-08		-15.6	0.13208	0.00375		-15.6	0.13208	0.11235
		-9.7	2.54187	4.90572e-08		-15.6	0.15094	0.00329		-15.6	0.15094	0.108
		-9.7	2.57143	3.42729e-08		-15.6	0.16981	0.00295		-15.6	0.16981	0.1016
		-9.7	2.60099	2.38513e-08		-15.6	0.18868	0.003		-15.6	0.18868	0.09368
		-9.7	2.63054	1.65346e-08		-15.6	0.20755	0.00336		-15.6	0.20755	0.08472
		-9.7	2.6601	1.14182e-08		-15.6	0.22642	0.00372		-15.6	0.22642	0.07519
		-9.7	2.68966	7.85468e-09		-15.6	0.24528	0.00384		-15.6	0.24528	0.06551
		-9.7	2.71921	5.3826e-09		-15.6	0.26415	0.00364		-15.6	0.26415	0.05605
		-9.7	2.74877	3.67445e-09		-15.6	0.28302	0.00311		-15.6	0.28302	0.04714
		-9.7	2.77833	2.49883e-09		-15.6	0.30189	0.00232		-15.6	0.30189	0.039
		-9.7	2.80788	1.69289e-09		-15.6	0.32076	0.00141		-15.6	0.32076	0.03179
		-9.7	2.83744	1.14256e-09		-15.6	0.33962	0.000482702		-15.6	0.33962	0.02556
		-9.7	2.867	7.68233e-10		-15.6	0.35849	0.000366406		-15.6	0.35849	0.02029
		-9.7	2.89655	5.14612e-10		-15.6	0.37736	0.001		-15.6	0.37736	0.0159
		-9.7	2.92611	3.43438e-10		-15.6	0.39623	0.00141		-15.6	0.39623	0.01229
		-9.7	2.95567	2.28353e-10		-15.6	0.41509	0.0016		-15.6	0.41509	0.00933
		-9.7	2.98522	1.51275e-10		-15.6	0.43396	0.0016		-15.6	0.43396	0.00692
		-9.7	3.01478	9.98472e-11		-15.6	0.45283	0.00147		-15.6	0.45283	0.00499
		-9.7	3.04434	6.56637e-11		-15.6	0.4717	0.00128		-15.6	0.4717	0.00348
		-9.7	3.07389	4.30274e-11		-15.6	0.49057	0.00112		-15.6	0.49057	0.00235
		-9.7	3.10345	2.80934e-11		-15.6	0.50943	0.00105		-15.6	0.50943	0.00156
		-9.7	3.13301	1.82774e-11		-15.6	0.5283	0.00106		-15.6	0.5283	0.00105
		-9.7	3.16256	1.18491e-11		-15.6	0.54717	0.0011		-15.6	0.54717	0.00077538
		-9.7	3.19212	7.65468e-12		-15.6	0.56604	0.00113		-15.6	0.56604	0.000627838
		-9.7	3.22168	4.92775e-12		-15.6	0.58491	0.00114		-15.6	0.58491	0.000525982
		-9.7	3.25123	3.16126e-12		-15.6	0.60377	0.00113		-15.6	0.60377	0.000431132
		-9.7	3.28079	2.02102e-12		-15.6	0.62264	0.0011		-15.6	0.62264	0.000339475
		-9.7	3.31035	1.28763e-12		-15.6	0.64151	0.00107		-15.6	0.64151	0.000261403
		-9.7	3.3399	8.17577e-13		-15.6	0.66038	0.00104		-15.6	0.66038	0.000209084
		-9.7	3.36946	5.1736e-13		-15.6	0.67925	0.00102		-15.6	0.67925	0.000186792
		-9.7	3.39902	3.26281e-13		-15.6	0.69811	0.00101		-15.6	0.69811	0.000185122
		-9.7	3.42857	2.05085e-13		-15.6	0.71698	0.00099898		-15.6	0.71698	0.000190039
		-9.7	3.45813	1.28478e-13		-15.6	0.73585	0.000992089		-15.6	0.73585	0.000193218
		-9.7	3.48769	8.022e-14		-15.6	0.75472	0.000983328		-15.6	0.75472	0.000192107
		-9.7	3.51724	4.99234e-14		-15.6	0.77359	0.000969524		-15.6	0.77359	0.000186915
		-9.7	3.5468	3.09671e-14		-15.6	0.79245	0.000948315		-15.6	0.79245	0.000178671
		-9.7	3.57636	1.91461e-14		-15.6	0.81132	0.000918331		-15.6	0.81132	0.000168394
		-9.7	3.60591	1.17991e-14		-15.6	0.83019	0.000879228		-15.6	0.83019	0.000156852
		-9.7	3.63547	7.24798e-15		-15.6	0.84906	0.000831585		-15.6	0.84906	0.00014458
		-9.7	3.66503	4.43801e-15		-15.6	0.86793	0.000776706		-15.6	0.86793	0.000131955
		-9.7	3.69458	2.70877e-15		-15.6	0.88679	0.000716368		-15.6	0.88679	0.000119272
		-9.7	3.72414	1.64807e-15		-15.6	0.90566	0.000652568		-15.6	0.90566	0.000106777
		-9.7	3.7537	9.99555e-16		-15.6	0.92453	0.000587305		-15.6	0.92453	9.46835e-05
		-9.7	3.78325	6.04328e-16		-15.6	0.9434	0.000522415		-15.6	0.9434	8.31669e-05
		-9.7	3.81281	3.64235e-16		-15.6	0.96226	0.000459469		-15.6	0.96226	7.2367e-05
		-9.7	3.84237	2.18848e-16		-15.6	0.98113	0.000399716		-15.6	0.98113	6.23842e-05
		-9.7	3.87192	1.31089e-16		-15.6	1	0.000344078		-15.6	1	5.32818e-05
		-9.7	3.90148	7.82813e-17		-15.6	1.01887	0.000293164		-15.6	1.01887	4.50891e-05
		-9.7	3.93103	4.66051e-17		-15.6	1.03774	0.000247309		-15.6	1.03774	3.78064e-05
		-9.7	3.96059	2.76633e-17		-15.6	1.0566	0.000206612		-15.6	1.0566	3.14098e-05
		-9.7	3.99015	1.63712e-17		-15.6	1.07547	0.000170986		-15.6	1.07547	2.58567e-05
		-9.7	4.0197	9.66011e-18		-15.6	1.09434	0.000140203		-15.6	1.09434	2.10906e-05
		-9.7	4.04926	5.6836e-18		-15.6	1.11321	0.000113932		-15.6	1.11321	1.70454e-05
		-9.7	4.07882	3.33445e-18		-15.6	1.13208	9.17732e-05		-15.6	1.13208	1.36499e-05
		-9.7	4.10837	1.95077e-18		-15.6	1.15094	7.32949e-05		-15.6	1.15094	1.08304e-05
		-9.7	4.13793	1.13814e-18		-15.6	1.16981	5.80526e-05		-15.6	1.16981	8.51437e-06
		-9.7	4.16749	6.6225e-19		-15.6	1.18868	4.56107e-05		-15.6	1.18868	6.63204e-06
		-9.7	4.19704	3.8434e-19		-15.6	1.20755	3.55568e-05		-15.6	1.20755	5.11827e-06
		-9.7	4.2266	2.22491e-19		-15.6	1.22642	2.7511e-05		-15.6	1.22642	3.9136e-06
		-9.7	4.25616	1.28486e-19		-15.6	1.24528	2.11319e-05		-15.6	1.24528	2.96482e-06
		-9.7	4.28571	7.40269e-20		-15.6	1.26415	1.61193e-05		-15.6	1.26415	2.22529e-06
		-9.7	4.31527	4.25563e-20		-15.6	1.28302	1.22141e-05		-15.6	1.28302	1.65474e-06
		-9.7	4.34483	2.44137e-20		-15.6	1.30189	9.19634e-06		-15.6	1.30189	1.21907e-06
		-9.7	4.37438	1.39784e-20		-15.6	1.32076	6.88252e-06		-15.6	1.32076	8.89761e-07
		-9.7	4.40394	7.98917e-21		-15.6	1.33962	5.12153e-06		-15.6	1.33962	6.43387e-07
		-9.7	4.4335	4.55858e-21		-15.6	1.35849	3.79066e-06		-15.6	1.35849	4.60932e-07
		-9.7	4.46305	2.59722e-21		-15.6	1.37736	2.79151e-06		-15.6	1.37736	3.27189e-07
		-9.7	4.49261	1.47778e-21		-15.6	1.39623	2.04605e-06		-15.6	1.39623	2.30152e-07
		-9.7	4.52217	8.39844e-22		-15.6	1.41509	1.49312e-06		-15.6	1.41509	1.60468e-07
		-9.7	4.55172	4.76805e-22		-15.6	1.43396	1.08522e-06		-15.6	1.43396	1.10941e-07
		-9.7	4.58128	2.70454e-22		-15.6	1.45283	7.85833e-07		-15.6	1.45283	7.61041e-08
		-9.7	4.61084	1.53288e-22		-15.6	1.4717	5.67105e-07		-15.6	1.4717	5.18518e-08
		-9.7	4.64039	8.68216e-23		-15.6	1.49057	4.07988e-07		-15.6	1.49057	3.51411e-08
		-9.7	4.66995	4.91448e-23		-15.6	1.50943	2.92686e-07		-15.6	1.50943	2.37418e-08
		-9.7	4.69951	2.7802e-23		-15.6	1.5283	2.09428e-07		-15.6	1.5283	1.60385e-08
		-9.7	4.72906	1.57189e-23		-15.6	1.54717	1.49499e-07		-15.6	1.54717	1.08751e-08
		-9.7	4.75862	8.8819e-24		-15.6	1.56604	1.06485e-07		-15.6	1.56604	7.43414e-09
		-9.7	4.78818	5.0153e-24		-15.6	1.58491	7.56919e-08		-15.6	1.58491	5.14496e-09
[truncated: 302,648+ more rows]

## Sheet: Figure 3a
			Ni/n-Si		Ni/ZrO2/n-Si	NiO/Ni/ZrO2/n-Si	Ir SAs/NiO/Ni/ZrO2/n-Si
		E/V	j(mA/cm2)	E/V	j(mA/cm2)	j(mA/cm2)	j(mA/cm2)
		0.8	-0.00113	0.6	0.92588	0.00139	0.01328
		0.81	0.00171	0.61	0.88464	0.00264	0.01371
		0.82	-0.00108	0.62	0.92588	0.0038	0.01415
		0.83	-0.00261	0.63	0.08022	0.000792	0.00128
		0.84	-0.000516	0.64	0.08022	0.00163	0.0015
		0.85	-0.0041	0.65	0.08022	0.0021	0.00172
		0.86	2.7e-05	0.66	0.08022	0.0025	0.00189
		0.87	0.0019	0.67	0.01875	0.00246	5.9e-05
		0.88	0.00599	0.68	0.01957	0.00335	0.00022
		0.89	0.00256	0.69	0.02039	0.00248	0.000298
		0.9	0.00198	0.7	0.02039	0.00239	0.000434
		0.91	-0.00257	0.71	0.00658	0.00285	0.00293
		0.92	0.00359	0.72	0.00674	0.0033	0.000878
		0.93	0.00181	0.73	0.0072	0.00432	0.00114
		0.94	0.00293	0.74	0.00724	0.00368	0.00125
		0.95	0.00313	0.75	0.00535	0.00468	0.00148
		0.96	0.00426	0.76	0.00544	0.00438	0.00188
		0.97	0.00183	0.77	0.00536	0.00422	0.00214
		0.98	0.00473	0.78	0.00605	0.0056	0.00265
		0.99	0.00558	0.79	0.00619	0.00569	0.00315
		1	0.00203	0.8	0.00643	0.00555	0.00413
		1.01	0.00824	0.81	0.00764	0.00637	0.00545
		1.02	0.00477	0.82	0.00728	0.0107	0.008
		1.03	0.0052	0.83	0.00841	0.01231	0.01474
		1.04	0.00063	0.84	0.0082	0.00951	0.03037
		1.05	0.00321	0.85	0.00899	0.01128	0.05686
		1.06	0.00424	0.86	0.00966	0.01323	0.11696
		1.07	0.00852	0.87	0.00951	0.01268	0.18192
		1.08	0.0209	0.88	0.01036	0.01872	0.21309
		1.09	0.04214	0.89	0.01127	0.02104	0.18946
		1.1	0.08409	0.9	0.01346	0.03276	0.14159
		1.11	0.10749	0.91	0.01414	0.05135	0.09886
		1.12	0.09498	0.92	0.01534	0.08208	0.07397
		1.13	0.07684	0.93	0.01721	0.10854	0.06581
		1.14	0.03957	0.94	0.02839	0.12798	0.07427
		1.15	0.04164	0.95	0.03021	0.12173	0.1061
		1.16	0.03357	0.96	0.04312	0.11443	0.17193
		1.17	0.03517	0.97	0.07224	0.09835	0.29598
		1.18	0.03836	0.98	0.13212	0.08843	0.50578
		1.19	0.02488	0.99	0.22517	0.08211	0.83326
		1.2	0.0191	1	0.30208	0.08108	1.34046
		1.21	0.01416	1.01	0.32464	0.0895	1.9792
		1.22	0.03924	1.02	0.2926	0.08361	2.77839
		1.23	0.04427	1.03	0.20228	0.0985	3.72537
		1.24	0.06624	1.04	0.14482	0.12307	4.80143
		1.25	0.09651	1.05	0.11022	0.16531	5.98517
		1.26	0.17073	1.06	0.09174	0.2446	7.2452
		1.27	0.26971	1.07	0.08993	0.36699	8.57326
		1.28	0.42806	1.08	0.09739	0.55676	10.0169
		1.29	0.69369	1.09	0.1103	0.87209	11.4252
		1.3	1.01351	1.1	0.15027	1.2832	12.8247
		1.31	1.4548	1.11	0.22125	1.7761	14.2461
		1.32	1.96737	1.12	0.3498	2.4161	15.65
		1.33	2.59164	1.13	0.57681	3.20382	17.0278
		1.34	3.25659	1.14	0.89417	4.13316	18.314
		1.35	4.03401	1.15	1.40782	5.0399	19.6089
		1.36	4.86113	1.16	2.03967	6.16456	20.834
		1.37	5.62891	1.17	2.87403	7.33838	21.9894
		1.38	6.66543	1.18	3.83705	8.58054	23.0838
		1.39	7.48652	1.19	4.98649	9.73114	24.1215
		1.4	8.44545	1.2	6.24935	11.0252	25.024
		1.41	9.47737	1.21	7.65205	12.2246	25.9614
		1.42	10.5275	1.22	9.25684	13.5248	26.7898
		1.43	11.6435	1.23	10.8282	14.7364	27.5266
		1.44	12.5417	1.24	12.4202	15.9908	28.2722
		1.45	13.5843	1.25	14.0328	17.1231	28.9306
		1.46	14.7824	1.26	15.7279	18.1821	29.5191
		1.47	15.5184	1.27	17.2993	19.406	30.2169
		1.48	16.792	1.28	18.7717	20.4406	30.836
		1.49	17.8321	1.29	20.3059	21.5454	31.4374
		1.5	18.6972	1.3	21.6834	22.5342	31.8734
		1.51	19.5577	1.31	22.9248	23.4408	32.2443
		1.52	20.6545	1.32	24.0632	24.3532	32.702
		1.53	21.5971	1.33	25.1479	25.046	33.0509
		1.54	22.4161	1.34	26.2202	26.1234	33.3517
		1.55	23.3061	1.35	27.0368	26.9964	33.6874
		1.56	24.0247	1.36	27.9276	27.6158	34.2237
		1.57	24.8079	1.37	28.5462	28.391	34.5026
		1.58	25.4984	1.38	28.9422	29.2732	34.8646
		1.59	26.4568	1.39	29.7505	30.1124	35.3966
		1.6	27.3636	1.4	30.2084	30.2894	35.5794
		1.61	27.7425	1.41	30.5919	30.793	35.8934
		1.62	28.4268	1.42	31.0868	31.1836	36.2771
		1.63	28.8699	1.43	31.3922	31.8246	36.5649
		1.64	29.1732	1.44	31.7632	32.2702	36.6694
		1.65	29.7193	1.45	31.8168	32.7554	36.8351
		1.66	30.288	1.46	31.99	33.0758	37.1143
		1.67	30.7757	1.47	32.3284	33.5704	37.2103
		1.68	30.9239	1.48	32.7408	33.8512	37.4589
		1.69	31.1472	1.49	32.7738	34.2356	37.5894
		1.7	31.6932	1.5	32.8232	34.4646	37.7857
		1.71	31.6837	1.51	32.98	34.8674	37.8991
		1.72	31.6368	1.52	33.376	34.8338	38.0474
		1.73	31.8621	1.53	33.3181	35.194	38.104
		1.74	31.9073	1.54	33.5986	35.3984	38.248
		1.75	31.8376	1.55	33.4749	35.7434	38.3743
		1.76	32.5125	1.56	33.6605	35.664	38.4091
		1.77	32.136	1.57	33.7719	35.9174	38.5617
		1.78	32.0963	1.58	33.8584	36.3262	38.6097
		1.79	32.7815	1.59	33.8008	36.3842	38.6271
		1.8	32.0288	1.6	34.0565	36.5002	38.6097
		1.81	32.3291	1.61	33.9781	37.0588	38.6229
		1.82	31.4329	1.62	34.0935	36.8756	38.662
		1.83	32.1427	1.63	34.1678	36.8878	38.636
		1.84	32.1669	1.64	34.11	37.2816	38.71
		1.85	32.2879	1.65	34.2338	37.248	38.902
		1.86	31.9571	1.66	34.0686	37.1534	38.88
		1.87	31.9428	1.67	34.1843	37.2816	38.9194
		1.88	31.9255	1.68	34.3451	37.6326	38.8191
		1.89	32.7744	1.69	34.2708	37.431	38.8757
		1.9	32.4413	1.7	34.2997	37.6386	39.0326
		1.91	32.1345	1.71	34.3327	37.7332	39.024
		1.92	33.3417	1.72	34.3987	37.663	38.9891
		1.93	31.6844	1.73	34.5224	37.8584	38.9849
		1.94	32.4215	1.74	34.3697	37.834	38.9803
		1.95	32.4567	1.75	34.4111	37.7608	39.024
		1.96	31.9632	1.76	34.2338	37.773	39.0589
		1.97	31.9343	1.77	34.5595	38.014	38.8626
		1.98	31.7944	1.78	34.403	38.1148	38.9803
		1.99	32.348	1.79	34.4359	37.7546	38.9063
		2	32.1219	1.8	34.4524	38.1514	38.7491

## Sheet: Figure 3b
			Ir SAs	Ir NCs	Ir film	Ir film-T
		E/V	j(mA/cm2)	j(mA/cm2)	j(mA/cm2)	j(mA/cm2)
		0.6	0.01328	0.01282	0.0012	0.00334
		0.61	0.01371	0.01543	0.00125	0.00559
		0.62	0.01415	0.0158	0.00156	0.00738
		0.63	0.00128	0.00471	0.00177	-0.00429
		0.64	0.0015	0.00515	0.00202	-0.00299
		0.65	0.00172	0.00355	0.00218	-0.00187
		0.66	0.00189	0.00538	0.00244	-0.000833
		0.67	5.9e-05	0.00398	0.00255	-0.00174
		0.68	0.00022	0.0033	0.00273	-0.000918
		0.69	0.000298	0.00425	0.00295	-0.000371
		0.7	0.000434	0.00445	0.00308	9.6e-05
		0.71	0.00293	0.00457	0.00329	0.00046
		0.72	0.000878	0.00502	0.0034	-0.00435
		0.73	0.00114	0.00555	0.00369	-0.00709
		0.74	0.00125	0.00628	0.00388	0.00128
		0.75	0.00148	0.00921	0.00401	0.00141
		0.76	0.00188	0.00981	0.00429	0.00151
		0.77	0.00214	0.01115	0.00456	0.00162
		0.78	0.00265	0.01193	0.00473	0.00159
		0.79	0.00315	0.00839	0.00517	0.00163
		0.8	0.00413	0.00882	0.00512	0.00169
		0.81	0.00545	0.01183	0.0055	0.00172
		0.82	0.008	0.01484	0.00577	0.00172
		0.83	0.01474	0.02229	0.00606	0.00173
		0.84	0.03037	0.03624	0.0064	0.00384
		0.85	0.05686	0.06964	0.00659	0.00384
		0.86	0.11696	0.11897	0.00721	0.00384
		0.87	0.18192	0.10862	0.00753	0.00388
		0.88	0.21309	0.08585	0.00791	0.00173
		0.89	0.18946	0.06753	0.00829	0.00179
		0.9	0.14159	0.0541	0.00893	0.00186
		0.91	0.09886	0.05838	0.00925	0.0019
		0.92	0.07397	0.0458	0.00987	0.00199
		0.93	0.06581	0.04047	0.01064	0.00218
		0.94	0.07427	0.04531	0.01147	0.00229
		0.95	0.1061	0.04814	0.0127	0.00252
		0.96	0.17193	0.0634	0.01455	0.00275
		0.97	0.29598	0.07855	0.01741	0.00302
		0.98	0.50578	0.11823	0.0249	0.00326
		0.99	0.83326	0.19799	0.04123	0.0036
		1	1.34046	0.31143	0.07531	0.00388
		1.01	1.9792	0.5011	0.10999	0.0041
		1.02	2.77839	0.7836	0.17343	0.00437
		1.03	3.72537	1.21315	0.16733	0.00451
		1.04	4.80143	1.75581	0.16067	0.00467
		1.05	5.98517	2.39375	0.20266	0.00482
		1.06	7.2452	3.175	0.29879	0.00493
		1.07	8.57326	4.04927	0.45921	0.00505
		1.08	10.0169	5.02742	0.6944	0.00516
		1.09	11.4252	6.07105	1.0088	0.00524
		1.1	12.8247	7.16827	1.4439	0.00524
		1.11	14.2461	8.40212	1.92436	0.00539
		1.12	15.65	9.66015	2.47325	0.00544
		1.13	17.0278	10.8251	3.07903	0.00551
		1.14	18.314	12.0831	3.74815	0.00563
		1.15	19.6089	13.4342	4.45103	0.00576
		1.16	20.834	14.5471	5.18861	0.0058
		1.17	21.9894	15.8125	5.93497	0.00596
		1.18	23.0838	17.0631	6.72664	0.00606
		1.19	24.1215	18.2504	7.52524	0.00618
		1.2	25.024	19.4117	8.33633	0.0062
		1.21	25.9614	20.4873	9.25058	0.0064
		1.22	26.7898	21.5853	10.0598	0.00655
		1.23	27.5266	22.5865	10.8783	0.00667
		1.24	28.2722	23.5058	11.6921	0.00686
		1.25	28.9306	24.4066	12.506	0.00698
		1.26	29.5191	25.27	13.2875	0.00731
		1.27	30.2169	25.9512	14.0922	0.00763
		1.28	30.836	26.7105	14.8598	0.0081
		1.29	31.4374	27.5217	15.6089	0.01142
		1.3	31.8734	28.0876	16.3626	0.01254
		1.31	32.2443	28.6868	17.0748	0.01384
		1.32	32.702	29.4088	17.8193	0.01483
		1.33	33.0509	29.9932	18.4621	0.01208
		1.34	33.3517	30.3915	19.1418	0.01183
		1.35	33.6874	30.9012	19.7846	0.01213
		1.36	34.2237	31.2734	20.3857	0.01303
		1.37	34.5026	31.9546	20.9962	0.01454
		1.38	34.8646	32.0588	21.5742	0.01651
		1.39	35.3966	32.431	22.1846	0.01935
		1.4	35.5794	32.7661	22.758	0.023
		1.41	35.8934	33.1754	23.262	0.02823
		1.42	36.2771	33.4993	23.7892	0.03708
		1.43	36.5649	33.7634	24.3071	0.05411
		1.44	36.6694	34.0946	24.7741	0.08612
		1.45	36.8351	34.3924	25.2458	0.17632
		1.46	37.1143	34.5451	25.6944	0.19957
		1.47	37.2103	35.2598	26.1753	0.18678
		1.48	37.4589	35.0029	26.5129	0.19907
		1.49	37.5894	35.4161	26.9106	0.24993
		1.5	37.7857	35.4868	27.3314	0.34584
		1.51	37.8991	35.6393	27.6319	0.50661
		1.52	38.0474	36.0078	27.9464	0.76374
		1.53	38.104	36.1866	28.2701	1.18779
		1.54	38.248	36.3019	28.5522	1.78517
		1.55	38.3743	36.8229	28.7834	2.64736
		1.56	38.4091	36.9161	29.0747	3.84124
		1.57	38.5617	36.7522	29.2319	5.39909
		1.58	38.6097	37.3551	29.4215	7.35374
		1.59	38.6271	37.1505	29.551	9.70468
		1.6	38.6097	37.1281	29.7267	12.5107
		1.61	38.6229	37.1988	29.8747	15.5538
		1.62	38.662	37.3402	30.0365	18.893
		1.63	38.636	37.4146	30.0966	22.5195
		1.64	38.71	37.571	30.1475	26.3524
		1.65	38.902	37.5822	30.2492	30.3423
		1.66	38.88	37.6566	30.3509	34.4132
		1.67	38.9194	37.5749	30.3555	38.9106
		1.68	38.8191	37.8166	30.3694	43.4841
		1.69	38.8757	37.8873	30.3927	48.1294
		1.7	39.0326	38.0066	30.3833	53.3941
		1.71	39.024	37.9322	30.3464	58.165
		1.72	38.9891	37.8873	30.4112	62.9406
		1.73	38.9849	37.9581	30.6609	67.9359
		1.74	38.9803	38.159	30.7488	72.6127
		1.75	39.024	38.0698	30.7858	77.7518
		1.76	39.0589	38.2188	30.6885	83.3218
		1.77	38.8626	38.7956	30.7673	88.5729
		1.78	38.9803	38.0512	30.7858	93.2409
		1.79	38.9063	38.159	31.3221	99.7038
		1.8	38.7491	38.4383	31.2852	104.237

## Sheet: Figure 3c
			Onset potential	J at 1.23 VRHE	Saturation current density
		Ir SAs	0.97	27.7	38
		Ir NCs	1	22.4	37
		Ir film	1.05	11	30

## Sheet: Figure 3d
			Ir SAs/NiO/Ni/ZrO2/n-Si	Ir NCs/NiO/Ni/ZrO2/n-Si	Ir film/NiO/Ni/ZrO2/n-Si
		Wavelength(nm)	IPCE(%)	IPCE(%)	IPCE(%)
		400	67.7992	67.573	39.324
		410	67.8687	65.791	39.936
		420	69.0687	66.467	40.448
		430	70.6641	67.993	41.767
		440	71.0722	68.131	41.663
		450	71.2954	68.335	41.692
		460	72.6909	68.931	42.863
		470	73.369	69.827	43.009
		480	72.9282	68.905	42.5
		490	73.7292	70.657	43.265
		500	73.9578	70.876	43.656
		510	75.0556	71.42	44.15
		520	74.4309	70.825	43.268
		530	74.766	71.391	43.873
		540	75.3172	71.162	44.151
		550	74.7469	70.867	43.969
		560	75.7796	71.846	44.314
		570	74.9354	71.046	43.82
		580	75.152	70.991	43.947
		590	74.4936	70.872	43.455
		600	76.2846	71.813	44.719
		610	74.6036	70.731	43.626
		620	74.894	70.762	43.645
		630	73.2301	67.765	43.998
		640	74.9829	67.264	44.108
		650	75.2843	69.666	43.822
		660	77.7423	70.883	43.444
		670	78.5984	71.663	43.923
		680	78.2143	71.313	44.858
		690	80.6452	72.464	44.413
		700	79.3468	72.346	44.341
		710	81.6925	74.589	44.99
		720	81.5679	75.57	45.582
		730	81.7009	74.492	45.656
		740	82.9024	75.694	45.656
		750	84.6577	77.296	46.623
		760	85.6496	76.961	47.169
		770	86.6684	79.132	47.73
		780	86.6684	79.132	47.73
		790	85.4123	79.132	47.73
		800	85.2757	79.005	48.908

## Sheet: Figure 3e
		Ir SAs	679	344.6
		Ir NCs	5.9	3.5
		Ir film	1	1

[truncated: 9 more sheets: Figure 3f, Figure 3g, Figure 3h, Figure 4a, Figure 4b, Figure 4c, Figure 4d, Figure 4e, Figure 4f]
